# Supplementary material for: Barriers and facilitators to physical activity among Black women: A qualitative systematic review and thematic synthesis
Source: PLOS Glob Public Health. 2024 Dec 5;4(12):e0003202. doi: 10.1371/journal.pgph.0003202 (PMC11620631; doi:10.1371/journal.pgph.0003202)
Supplement: S3 Checklist — (XLSX) [file pgph.0003202.s003.xlsx]

## Sheet: Sherron
Study author and reference #	Clear study aim?	Study illuminate participants’ experiences?	Rationale for using qualitative research described?	Recruitment strategy?	Data collection clearly described?	Research bias discussed?	Research ethics clearly described?	Data analysis process elaborately described?	Clear statement of ﬁndings?	How valuable is the research ?	Total Score (of 10 points max)
Baruth et al. 2014	1	1	1	1	1	0	0	1	1	0.5	7.5
Dlugonski et al. 2016	1	1	1	0	1	0.5	0	1	1	1	7.5
Doldren & Webb 2013	1	1	0.5	1	0.5	0	0	1	1	1	7
Evans 2011	1	1	1	1	1	0.5	1	1	1	1	9.5
Harley et al. 2014	1	1	1	1	1	0	1	1	1	1	9
Hubbell et al. 2020	1	0.5	1	1	1	0	1	1	1	1	8.5
Huebschmann et al. 2015	1	1	1	1	1	0.5	1	1	1	1	9.5
Joseph et al. 2017	1	1	1	0.5	1	0.5	0.5	1	1	1	8.5
Joseph et al. 2018	1	1	1	1	1	0	1	1	1	1	9
Justin & Jette 2021	1	1	1	1	1	0	1	1	1	1	9
Krans & Chang 2011	1	1	1	1	1	0	1	1	1	1	9
Mama et al. 2015	1	1	1	1	1	0	1	1	1	1	9
Miller & Marolen 2012	1	1	1	1	1	0	1	1	1	1	9
Price et al. 2013	1	1	0.5	1	0.5	0.5	0	1	1	1	7.5
Redmond et al. 2022	1	1	1	1	1	0	0	1	1	1	8
Sebastião et al. 2014	1	1	1	1	1	0	1	1	1	1	9
Sebastião et al. 2015b	1	1	1	1	1	0	1	1	1	1	9
Sweeney et al. 2019	1	1	1	1	1	0	1	1	1	1	9
A value of ‘0’ denotes ‘not’ meeting the criteria; ‘0.5’ ‘partially’ meeting criteria; and ‘1’ ‘meeting’ the criteria to the value 0.5 (i.e. ‘0.5’)
