# Supplementary material for: Barriers and facilitators to physical activity among Black women: A qualitative systematic review and thematic synthesis
Source: PLOS Glob Public Health. 2024 Dec 5;4(12):e0003202. doi: 10.1371/journal.pgph.0003202 (PMC11620631; doi:10.1371/journal.pgph.0003202)
Supplement: S1 Data — (XLSX) [file pgph.0003202.s004.xlsx]

## Sheet: Sheet1
Title	Authors	Excluded/Included	Reason
Comparative effectiveness of a standard behavioral and physical activity enhanced behavioral weight loss intervention in Black women.	Blackman Carr LT, Samuel-Hodge CD, Ward DS, Evenson KR, Bangdiwala SI, Tate DF.	Excluded	Title
Is adherence to diet, physical activity, and body weight cancer prevention recommendations associated with colorectal cancer incidence in African American women? Cancer Causes Control.	Nomura SJ, Dash C, Rosenberg L, Yu J, Palmer JR, Adams-Campbell LL.	Excluded	Title
Site-specific differences in bone mineral density in black and white premenopausal South African women.	Chantler S, Dickie K, Goedecke JH, Levitt NS, Lambert EV, Evans J, Joffe Y, Micklesfield LK.	Excluded	Title
Site-specific differences in bone mineral density in black and white premenopausal South African women.	Chantler S, Dickie K, Goedecke JH, Levitt NS, Lambert EV, Evans J, Joffe Y, Micklesfield LK.	Excluded	Title
Smart Walk: a Physical Activity Program for African American Women	Rodney P. Joseph, Michael Todd, Barbara E. Ainsworth, Sonia Vega-López , Marc A. Adams, Kevin Hollingshead 4, Steven P. Hooker 6, Glenn A. Gaesser 4 and Colleen Keller	Excluded	Duplicate
The effect of a 3-month moderate-intensity physical activity program on body composition in overweight and obese African American college females.	Joseph RP, Casazza K, Durant NH.	Excluded	Title
'I felt marvellous e-cycling. If I had long hair I would have flicked it": a qualitative investigation of the factors associated with e-cycling engagement among adults with type 2 diabetes.	Bourne JE, Leary S, England C, Searle A.	Excluded	Title
'We usually choose safety over freedom'': results from focus groups with professional caregivers in long-term dementia care.	Portegijs S, van Beek APA, van Tuyl LHD, Wagner C.	Excluded	Title
"Conscious Nine Months": Exploring Regular Physical Activity amongst Pregnant Women-A Qualitative Study Protocol	Makaruk, B., Grantham, W., Organista, N., & Płaszewski, M.	Excluded	Abstract
"Don't wait for them to come to you, you go to them". A qualitative study of recruitment approaches in community-based walking programmes in the UK	Matthews A, Brennan G, Kelly P, McAdam C, Mutrie N, Foster C.	Excluded	Title
"Exercise Is My Medicine": A Qualitative Study Exploring the Experiences of Non-admitted Patients Receiving Physical Activity Promotion From Hospital Surgeons	Barrett S, Begg S, O'Halloran P, Rodda K, Barrett G, Kingsley M. (Front Public Health, 2022)	Excluded	Title
"Exercise Is My Medicine": A Qualitative Study Exploring the Experiences of Non-admitted Patients Receiving Physical Activity Promotion From Hospital Surgeons	Barrett S, Begg S, O'Halloran P, Rodda K, Barrett G, Kingsley M. (Front Public Health, 2022)	Excluded	Title
"Going to the Gym Is Not Congolese's Culture": Examining Attitudes Toward Physical Activity and Risk for Type 2 Diabetes Among Congolese Immigrants.	Ilunga Tshiswaka D, Ibe-Lamberts KD, Whembolua GS, Fapohunda A, Tull ES.	Excluded	Title
"How I Can Help Me": Self-Care Priorities and Structural Pressures Among Black Older Adults With Diabetes.	Chard S, Henderson L, Wallace BH, Roth EG, Girling L, Eckert JK	Excluded	Title
"How We Do It": A Qualitative Study of Strategies for Adopting an Exercise Routine While Living with Type 1 Diabetes	Vlcek C, Greenberg D, Yardley JE, Klaprat N, MacIntosh A, Greenberg M, Brandt J, Gregoire N, Dostie S, Boutin D, Pow C, Archibald M, McGavock J.	Excluded	Title
"I am a Runner": A qualitative analysis of women-runners' pregnancy experiences.	Ohlendorf JM, Anklam AL, Gardner L.	Excluded	Title
"I Can't Go Far": Perceptions and Experiences of Heart Failure Patients Regarding Physical Activity: A Qualitative Study Using Semistructured Face-to-Face Interviews.	Charuel, E., Bernard, M., Vaillant Roussel, H., Cambon, B., Ménini, T., Lafarge, E., Dutheil, F., & Vorilhon, P.	Excluded	Title
"I care about sex, I care about my health": A mixed-methods pre-test of a HIV prevention mobile health app for Black women in the southern United States.	Chandler R, Guillaume D, Francis S, Xue E, Shah K, Parker A, Hernandez N.	Excluded	Title
"I Did Not Believe You Could Get Better"-Reversal of Diabetes Risk Through Dietary Changes in Older Persons with Prediabetes in Region Stockholm	Timm L, Daivadanam M, Lager A, Forsberg B, Östenson CG, Mölsted Alvesson H.	Excluded	Title
"I don't have the heart": a qualitative study of barriers to and facilitators of physical activity for people with coronary heart disease and depressive symptoms.	Rogerson, M. C., Murphy, B. M., Bird, S., & Morris, T.	Excluded	Title
"I Don't Like Being That Hyperaware of My Body": Women Survivors of Sexual Violence and Their Experience of Exercise.	Smith-Marek EN, Baptist J, Lasley C, Cless JD.	Excluded	Title
"I feel good and I am not overweight" - A qualitative study of considerations underlying lay people's self-assessments of unhealthy diets.	Sørensen MR, Holm L.	Excluded	Title
"I feel like my body is broken": exploring the experiences of people living with long COVID.	Wurz A, Culos-Reed SN, Franklin K, DeMars J, Wrightson JG, Twomey R.	Excluded	Title
"I feel more confident": a mixed methods evaluation of the influence of Good Life with osteoarthritis Denmark (GLA	Bell EC, O'Halloran P, Pazzinatto MF, Wallis JA, Crossley KM, Kemp JL, Perraton Z, Barton CJ. (Braz J Phys Ther, 2024)	Excluded	Title
"I Felt Grounded and Clear-Headed": Qualitative Exploration of a Mind-Body Physical Activity Intervention on Stress Among College Students During COVID-19.	Strehli, I., Ziegenfuss, D. H., Block, M. E., Burns, R. D., Bai, Y., & Brusseau, T. A.	Excluded	Title
"I have not been doing it because of my fear of something happening." Exploring perspectives on healthy dietary behaviors and physical activity in Mexican pregnant women and health care professionals: A qualitative study.	Pico ML, Rangel-Osuna F, Estrada MS, Granich A, Grunnet LG, Silvia CIR, Avila-Jimenez L, Christensen DL, Nielsen KK.	Excluded	Title
"I have to get up and exercise because that's how I'm going to get over this": a qualitative exploration of exercise identity and behavior in early cancer survivorship	Roach J, Tabaczynski A, Goodman W, Trinh L. (Cancer Causes Control, 2024)	Excluded	Title
"I think we need to empower people to manage it better themselves": A qualitative interview study exploring UK healthcare practitioners' perspectives on treating young adults following a sport-related knee injury.	Watkins R, Young G, Western M, Stokes K, McKay C.	Excluded	Title
"I Tried Forcing Myself to do It, but Then It Becomes a Boring Chore": Understanding (dis)engagement in Physical Activity Among Individuals With Type 2 Diabetes Using a Practice Theory Approach	Thorsen IK, Kayser L, Teglgaard Lyk-Jensen H, Rossen S, Ried-Larsen M, Midtgaard J	Excluded	Title
"I'm going to change the WIFI password if you don't go outside!": A qualitative examination of changes in parenting practices over the course of the COVID-19 pandemic	Paterson D, Beauchamp MR, Masse LC, Moore SA, Faulkner G	Excluded	Title
"I'm Hooked on e-cycling, I Can Finally Be Active Again": Perceptions of e-cycling as a Physical Activity Intervention during Breast Cancer Treatment.	Way KM, Bourne JE, Armstrong MEG.	Excluded	Title
"I'm not going to walk, just for the sake of walking": a qualitative, phenomenological study on physical activity during hospital stay.	Koenders, N., van Oorsouw, R., Seeger, J. P. H., Nijhuis-van der Sanden, M. W. G., van de Glind, I., & Hoogeboom, T. J.	Excluded	Title
"In Initiative Overload": Australian Perspectives on Promoting Physical Activity in the Workplace from Diverse Industries.	Chau JY, Engelen L, Kolbe-Alexander T, Young S, Olsen H, Gilson N, Burton NW, Bauman AE, Brown WJ.	Excluded	Title
"In my day"- Parents' Views on Children's Physical Activity and Screen Viewing in Relation to Their Own Childhood	Solomon-Moore E, Emm-Collison LG, Sebire SJ, Toumpakari Z, Thompson JL, Lawlor DA, Jago R	Excluded	Title
"In the Sport I Am Here": Therapeutic Processes and Health Effects of Sport and Exercise on PTSD.	Ley C, Rato Barrio M, Koch A.	Excluded	Title
"In times of stress, it is good to be with them": experience of dog owners from a rural district of Sri Lanka	Rathish D, Rajapakse J, Weerakoon K.	Excluded	Title
"It's important that we learn too": Empowering parents to facilitate participation in physical activity for children and youth with disabilities.	Willis CE, Reid S, Elliott C, Nyquist A, Jahnsen R, Rosenberg M, Girdler S.	Excluded	Title
"It's important to buy in to the new lifestyle": barriers and facilitators of exercise adherence in a population with persistent musculoskeletal pain.	Meade LB, Bearne LM, Godfrey EL.	Excluded	Title
"It's more than just a running leg": a qualitative study of running-specific prosthesis use by children and youth with lower limb absence.	Hadj-Moussa F, Zahid HB, Wright FV, Kelland K, Andrysek J.	Excluded	Title
"It's more than just a running leg": a qualitative study of running-specific prosthesis use by children and youth with lower limb absence.	Hadj-Moussa F, Zahid HB, Wright FV, Kelland K, Andrysek J.	Excluded	Title
"It's not easy" - A qualitative study of lifestyle change during pregnancy.	Walker RE, Choi TST, Quong S, Hodges R, Truby H, Kumar A.	Excluded	Title
"It's that invisible illness": Patient and clinician perspectives on outcomes in pulmonary arterial hypertension treatment.	Auriemma CL, Minhas J, Blue R, Lapatra T, Kawut SM, Courtright KR.	Excluded	Title
"Just Invite Us": Autistic Adults' Recommendations for Developing More Accessible Physical Activity Opportunities.	Blagrave AJ, Colombo-Dougovito AM, Healy S.	Excluded	Title
"Just Invite Us": Autistic Adults' Recommendations for Developing More Accessible Physical Activity Opportunities.	Blagrave AJ, Colombo-Dougovito AM, Healy S.	Excluded	Title
"Just think of it as sexercise" - healthcare providers' perceptions about sexual health education in cardiac rehabilitation programs.	Hyde EK, Martin DE, Rieger KL, Malone R.	Excluded	Title
"Looking Forward": a qualitative evaluation of a physical activity program for middle-aged and older adults with serious mental illness	Dobbins, S., Hubbard, E., & Leutwyler, H.	Excluded	Title
"Mane"taining: How Black Adolescent Girls Maintain Their Cultural Hair Practices in Physical Education Class	O'Brien-Richardson P.	Excluded	Duplicate
"Mane"taining: How Black Adolescent Girls Maintain Their Cultural Hair Practices in Physical Education Class	O'Brien-Richardson P.	Excluded	Title
"Mane"taining: How Black Adolescent Girls Maintain Their Cultural Hair Practices in Physical Education Class	O'Brien-Richardson P.	Excluded	Title
"Medicines is all that I can sometimes offer them": challenges of providing primary diabetes care to persons with disabilities in Tamil Nadu	Thiagesan R, Soundari H, Gopichandran V	Excluded	Title
"Muscle-Gut-Brain Axis": Can Physical Activity Help Patients with Alzheimer's Disease Due to Microbiome Modulation?	Schlegel P, Novotny M, Klimova B, Valis M. (J Alzheimers Dis, 2019)	Excluded	Title
"My Child May Be Ready, but I Am Not": Parents' Experiences of Their Children's Transition to Inclusive Fitness Settings	Atchison BJ, Goodwin DL	Excluded	Title
"Not easy at all but I am trying": barriers and facilitators to physical activity in a South African cohort of people living with HIV participating in a home-based pedometer walking programme	Roos R, Myezwa H, van Aswegen H. (AIDS Care, 2015)	Excluded	Title
"Now I Am Walking Toward Health": A Qualitative Study About the Outcomes of Physical Activity Participation That Matter to Older Adults.	Young, P. J., Wallsworth, C., Gosal, H., & Mackey, D. C.	Excluded	Title
"Now we got lots to eat and they're telling us not to eat it": understanding changes to south-east Labrador Inuit relationships to food	Martin DH	Excluded	Title
"One stroke, with twenty-two people": exploring prostate cancer survivors' participation in dragon boating.	Cinà IV, Di Sebastiano KM, Faulkner GE.	Excluded	Title
"Out-of-Hospital and with Qualified Exercise Professionals": Keys to the CORTEX-SP Physical Exercise Program According to the Experience of the Participants	Tous-Espelosin M, Fernandez-Lasa U, Romaratezabala E	Excluded	Title
"People Associate Us with Movement so It's an Awesome Opportunity": Perspectives from Physiotherapists on Promoting Physical Activity, Exercise and Sport.	West K, Purcell K, Haynes A, Taylor J, Hassett L, Sherrington C.	Excluded	Title
"Sharing Success with Someone": Building therapeutic alliance in physiotherapist-delivered physical activity coaching for healthy aging.	Haynes A, Sherrington C, Ramsay E, Kirkham C, Manning S, Wallbank G, Hassett L, Tiedemann A.	Excluded	Title
"Stop Eating Lollies and Do Lots of Sports": A Prospective Qualitative Study of the Development of Children's Awareness of Dietary Restraint and Exercise to Lose Weight	Rodgers RF, Wertheim EH, Damiano SR, Gregg KJ, Paxton SJ.	Excluded	Title
"Stress Occurs Every Day" - Reasons for Work-Related Burden in Hospitals and Coping of Staff. A Qualitative Study	Stiawa M, Peters M, Mulfinger N, Krumm S, Worringer B, Maatouk I, Küllenberg J, Junne F, Genrich M, Gündel H, Puschner B	Excluded	Title
"That chart ain't for us": How Black women understand "obesity," health, and physical activity	Justin TA, Jette S.	Excluded	Duplicate
"That chart ain't for us": How Black women understand "obesity," health, and physical activity.	Justin TA, Jette S.	Included
"There Is Only One Motive … Fun": Perspectives of Participants and Providers of Physical Exercise for People with Parkinson's Disease	Chakraverty D, Roheger M, Dresen A, Krohm F, Klingelhöfer J, Ernst M, Eggers C, Skoetz N, Kalbe E, Folkerts AK.	Excluded	Title
"These Few Blocks, These Are My Village": The Physical Activity and Mobility of Foreign-Born Older Adults.	Tong CE, McKay HA, Martin-Matthews A, Mahmood A, Sims-Gould J	Excluded	Title
"We actually care and we want to make the parks better": A qualitative study of youth experiences and perceptions after conducting park audits	Gallerani DG, Besenyi GM, Wilhelm Stanis SA, Kaczynski AT.	Excluded	Title
"We get them up, moving, and out the door. How do we get them to do what is recommended?" Using behaviour change theory to put exercise evidence into action for rehabilitation professionals	McArthur C, Ziebart C, Papaioannou A, Cheung AM, Laprade J, Lee L, Jain R, Giangregorio LM.	Excluded	Title
"We Know but We Don't Really Know": Diet, Physical Activity and Cardiovascular Disease Prevention Knowledge and Beliefs Among Underserved Pregnant Women.	Beckham AJ, Urrutia RP, Sahadeo L, Corbie-Smith G, Nicholson W.	Excluded	Abstract
"We were always doing something outside. I had a wonderful, wonderful life": U.S. Indigenous peoples' subsistence, physical activity, and the natural world.	McKinley CE.	Excluded	Title
"We're a lot closer, we talk more": family experiences and relationships following child's participation in an adapted physical activity camp.	Youngblood J, McDonough MH, Condliffe EG, Legg D, Emery CA.	Excluded	Title
"We're Changing Our Ways": Women's Coping Strategies for Obesity Risk-reducing Behaviors in American Indian Households.		Excluded	Title
"We've Had to Build the Plane as We Flew It.": Impacts of the COVID-19 Pandemic on School-Based Weight Management Interventions	Camp-Spivey LJ, Newman SD, Stevens RN, Nichols M.	Excluded	Title
"What my doctor didn't tell me": examining health care provider advice to overweight and obese pregnant women on gestational weight gain and physical activity.	Stengel MR, Kraschnewski JL, Hwang SW, Kjerulff KH, Chuang CH.	Excluded	Title
"When I Go There, I Feel Like I Can Be Myself." Exploring Programme Theory within the Wave Project Surf Therapy Intervention	Marshall J, Kelly P, Niven A	Excluded	Title
) on physical activity participation, capability, barriers, and facilitators in people with knee osteoarthritis		Excluded	Title
["Mummy, can I join a sports club?" a qualitative study on the impact of health-promoting schools on health behaviours in the home setting]	de Gier C, Jungbauer A, Hahnraths MTH, Schouten C, Willeboordse M, Hahnraths MTH, van Schayck CPO	Excluded	Title
[Accelerated aging as a risk of the education digitalization: possibilities for prevention.]	Lysenko DS, Lysenko AV, Sorokina LA, Buinov LG, Arutjunyan AV	Excluded	Title
[Athlete's heart or hypertrophic cardiomyopathy?]	Carré F	Excluded	Title
[Barriers and facilitators for physical activity in sedentary people residing in a disadvantaged Italian neighbourhood]	Simonelli N, Gorini A, Giroli M, Amato M, Vigo L, Tremoli E, Werba JP	Excluded	Title
[Barriers and facilitators to physical activity in oncology in Seine-Saint-Denis: A qualitative study using the socio-ecological approach].	Sarreboubee C, Aumaitre A, Labiadh L, Foucaut AM	Excluded	Title
[Barriers and motivations perceived by adolescents related to physical activity. Qualitative study through discussion groups].	Fernández-Prieto I, Giné-Garriga M, Canet Vélez O	Excluded	Title
[Culturally constructed meanings for consumption of sweetened beverages among schoolchildren in Mexico City].	Théodore F, Bonvecchio A, Blanco I, Irizarry L, Nava A, Carriedo A.	Excluded	Title
[Dietary and physical activity practices and preferences in children: An approach from school parliaments in educational public establishments].	Pizarro T, Jara M, Margarit D, Palacios JL, Pinheiro AC, Páez K, Suárez-Reyes M, Silva D, Arias Á, Rivas M, Astudillo M, González D.	Excluded	Title
[Dietary Guidelines for the Spanish population (SENC, diciembre 2016); the new graphic icon of healthy food].	Aranceta Bartrina J; Grupo Colaborativo de la Sociedad Española de Nutrición Comunitaria (SENC); Arija Val VV, Maíz Aldalur E, Martínez de Victoria Muñoz E, Ortega Anta RM, Pérez-Rodrigo C, Quiles Izquierdo J, Rodríguez Martín A, Román Viñas B, Salvador Castell G, Tur Marí JA, Varela Moreira G, Serra Majem L.	Excluded	Title
[Dietary Guidelines for the Spanish population (SENC, diciembre 2016); the new graphic icon of healthy food].	Aranceta Bartrina J; Grupo Colaborativo de la Sociedad Española de Nutrición Comunitaria (SENC); Arija Val VV, Maíz Aldalur E, Martínez de Victoria Muñoz E, Ortega Anta RM, Pérez-Rodrigo C, Quiles Izquierdo J, Rodríguez Martín A, Román Viñas B, Salvador Castell G, Tur Marí JA, Varela Moreira G, Serra Majem L.	Excluded	Title
[Electromyography in childhood patients with tic hyperkinesis and Tourette's syndrome].	Zykov VP, Kashirina ES, Naugolnykh YV.	Excluded	Title
[Electromyography in childhood patients with tic hyperkinesis and Tourette's syndrome].	Zykov VP, Kashirina ES, Naugolnykh YV.	Excluded	Title
[Evaluation of the Model project "Prescription for Exercise" in Baden-Wurttemberg: An Explorative Qualitative Survey]	Emerich S, Preiser C, Rieger MA	Excluded	Title
[Gender and physical activity in Mexican women with experience of migration to the USA]	Ruiz-Rodríguez M, Arenas-Monreal L, Bonilla-Fernández P, Valdez-Santiago R, Rueda-Neria CM, Hernández-Tezoquipa I	Excluded	Title
[Let's move our health! The experience of 40 physical activity motivational workshops]	Bouté C, Cailliez E, D Hour A, Goxe D, Gusto G, Copin N, Lantieri O	Excluded	Title
[Necessity for relaxation techniques in individuals diagnosed with bipolar disorder: a thematic analysis]	Hoogenboom DMJ, de Leeuw M	Excluded	Title
[Nutritional therapy in metabolic changes in individuals with HIV/AIDS].	Falco M, Castro Ade C, Silveira EA.	Excluded	Title
[Nutritional therapy in metabolic changes in individuals with HIV/AIDS].	Falco M, Castro Ade C, Silveira EA.	Excluded	Title
[Onco'sport testing by patients: Lived experience of patients with cancer practicing adapted physical activity as part of the Onco'sport program, a qualitative study].	Pagès L, Gouin-Barré E, Bourgier C	Excluded	Title
[Pediatric pulmonary rehabilitation in the light of qualitative research: What statistic cannot show]	Rodríguez-Núftez I, Monsalve-Campos K, Bretti MJ, Otzen T, Zenteno D	Excluded	Title
[Peer training for patients with diabetes mellitus 2. A quantitative and qualitative evaluation in the Basque Country and Andalusia].	Danet A, Prieto Rodríguez MÁ, Gamboa Moreno E, Ochoa de Retana Garcia L, March Cerdà JC	Excluded	Title
[Perception of the elderly regarding participation in exergaming-based exercise: a qualitative study]	Meneghini V, Barbosa AR, de Mello AL, Bonetti A, Guimarães AV	Excluded	Title
[Physical activity in nursing homes: contributions of the SENIOR cohort]	Buckinx F, Charles A, Demonceau C, Reginster JY, Bruyère O	Excluded	Title
[Physical activity within the framework of primary health care as perceived by the actors].	Castro-Jiménez LE, Argüello-Gutiérrez YP, Camargo-Rojas DA.	Excluded	Title
[The physical activity and life healing in psychiatric patients: taijiguan as an example].	Lin SS, Sheu SJ, Lee YC, Chiang HH	Excluded	Title
[Validation of a questionnaire on attitudes and practice of physical activity and other healthy habits through the Delphi method].	Andrés García I, Muñoz Moreno MF, Ruíz López Del Prado G, Gil Sáez B, Andrés Puertas M, Almaraz Gómez A.	Excluded	Title
[What does really help against cancer-related fatigue? An overview of systematic reviews].	Reif K, de Vries U, Petermann F	Excluded	Title
#COVID#BACKTOSCHOOL: Qualitative study based on the voice of Portuguese adolescents.		Excluded	Title
#Wematter: Creating culturally tailored health promotion content for Black and Latina college women on Instagram.	Johnson O, Delk DW	Excluded	Abstract
<i>Smart Walk</i>: A Culturally Tailored Smartphone-Delivered Physical Activity Intervention for Cardiometabolic Risk Reduction among African American Women	Joseph RP, Todd M, Ainsworth BE, Vega-López S, Adams MA, Hollingshead K, Hooker SP, Gaesser GA, Keller C.	Excluded	Title
24-H movement behaviours research in Chinese population: A scoping review	Huang J, Memon AR, Bao R, Fan H, Wang L, Liu Y, Chen S, Li C	Excluded	Title
24-Hour Movement Behaviours (Physical Activity, Sedentary Behaviour and Sleep) Association with Glycaemic Control and Psychosocial Outcomes in Adolescents with Type 1 Diabetes: A Systematic Review of Quantitative and Qualitative Studies	Patience M, Janssen X, Kirk A, McCrory S, Russell E, Hodgson W, Crawford M	Excluded	Title
3D Biomechanics of Rugby Tackle Techniques to Inform Future Rugby Research Practice: a Systematic Review.	Edwards S, Lee R, Fuller G, Buchanan M, Tahu T, Tucker R, Gardner AJ.	Excluded	Title
3D Biomechanics of Rugby Tackle Techniques to Inform Future Rugby Research Practice: a Systematic Review.	Edwards S, Velloso A, Schempp M, Moore I.	Excluded	Title
3D-Printing Physical Activity in Youth: An Autotopographical Approach to Behaviour Change.	McNarry MA, Knight RL, Crossley SGM, Foscarini-Craggs P, Knowles ZR, Eslambolchilar P, Mackintosh KA.	Excluded	Title
A 7-Step Strategy for the Implementation of Worksite Lifestyle Interventions: Helpful or Not?	Wierenga D, Engbers LH, Van Empelen P, van Mechelen W.	Excluded	Title
A balance between meaningfulness and risk of harm - frail elderly patients' perceptions of physical activity and exercise - an interview study	Åhlund K, Öberg B, Ekerstad N, Bäck M	Excluded	Title
A balancing act—finding one’s way to health and well-being: A qualitative analysis of interviews with Swedish university students on lifestyle and behavior change.	Åsberg K, Eldh AC, Löf M, Bendtsen M.	Excluded	Title
A behavioural change intervention study for the prevention of childhood obesity in South Africa: protocol for a randomized controlled trial	Dukhi N, Sartorius B, Taylor M	Excluded	Title
A cancer center's approach to engaging African American men about cancer	Langford AT, Griffith DM, Beasley DD, Braxton EI	Excluded	Title
A case of standardization? Implementing health promotion guidelines in Denmark	Rod MH, Høybye MT	Excluded	Title
A case study exploring the 'real world' process of 'naturalizing' school playgrounds.	Harper NJ, Lim C, Alqallaf H, Naylor PJ	Excluded	Title
A Case Study of Michigan's Breastfeeding Initiative: The Role of Coalitions in Community-Based Breastfeeding Support.	Hudson IJ, Rutledge G, Roberts Ayers D	Excluded	Title
A case study on the perception of aging and participation in physical activities of older Chinese immigrants in Australia	Koo FK	Excluded	Title
A challenge to my professional identity'- resisting the shift from over-management to self-management for back pain within an implementation trial: a qualitative study.	Feldman R, Pincus T, Ben Ami N	Excluded	Title
A Climbing (Bouldering) Intervention to Increase the Psychological Well-Being of Adolescents in the Bekaa Valley in Lebanon-Study Protocol for a Controlled Trial	Luttenberger K, Najem C, Rosenbaum S, Sifri C, Kind L, Baggenstos B	Excluded	Title
A Closer Look at Racial Differences in Diabetes Outcomes Among a Community Sample: Diabetes Distress,Self-care, and HbA<sub>1c</sub>.	Helgeson VS, Naqvi JB, Korytkowski MT, Gary-Webb TL	Excluded	Title
A cluster randomized trial of a comprehensive intervention nesting family and clinic into school centered implementation to reduce myopia and obesity among children and adolescents in Beijing, China: study protocol	Wang X, Dang J, Liu J, Liu Y, Wang Y, Shi D, Chen Z, Yuan W, Cai S, Mi J, Xiao P, Li L, Fan Y, Gao A, Chen H, Zhuang L, Yu Z, Li J, Yang D, Yang G, Guo L, Li Y, Song J, Li J, Ma J, Dong Y, Song Y	Excluded	Title
A co-designed mixed methods study on community-based gym exercise for non-ambulant adults with childhood onset disability	McConnell K, McFeeters C, Marley J, Crawford A, Pedlow K	Excluded	Title
A collaborative, mixed-methods evaluation of a low-cost, handheld 3D imaging system for child anthropometry	Conkle J, Keirsey K, Hughes A, Breiman J, Ramakrishnan U, Suchdev PS, Martorell R	Excluded	Title
A collective agenda: A qualitative study on Exercise is Medicine On Campus gold-level institutions	McAvoy CR, Dahl AA, Hoon Lim J, Bauer P, Brunner Huber LR	Excluded	Title
A community health-coaching referral program following discharge from treatment for chronic low back pain - a qualitative study of the patient's perspective	Roberts K, Baysari M, Ho E, Beckenkamp P, Tian Y, Jennings M, Amorim A, Maka K, Morton R, Ceprnja D, Halliday M, Ferreira M, Ferreira P	Excluded	Title
A Community Needs Assessment and Implementation Planning for a Community Exercise Program for Survivors of Stroke: Protocol for a Pilot Hybrid Type I Clinical Effectiveness and Implementation Study	Regan EW, Toto P, Brach J	Excluded	Title
A Community-Based Exercise and Support Group Program Improves Quality of Life in African-American Breast Cancer Survivors: A Quantitative and Qualitative Analysis	Nock NL, Owusu C, Flocke S, Krejci SA, Kullman EL, Austin K, Bennett B, Cerne S, Harmon C, Moore H, Vargo M, Hergenroeder P, Malone H, Rocco M, Tracy R, Lazarus HM, Kirwan JP, Heyman E, Berger NA	Excluded	Title
A Community-Based Lifestyle-Integrated Physical Activity Intervention to Enhance Physical Activity, Positive Family Communication, and Perceived Health in Deprived Families: A Cluster Randomized Controlled Trial	Lai AYK, Lam EYW, Fabrizo C, Lee DPK, Wan ANT, Tsang JSY, Ho LM, Stewart SM, Lam TH	Excluded	Title
A Community-Based Participatory Action Research with Women from Disadvantaged Populations: Strengths and Weaknesses of a Multiple Health Behaviour Change Intervention	Sanz-Remacha M, Aibar A, Abós Á, Generelo-Lanaspa E, García-González L.	Excluded	Title
A Community-Based Participatory Action Research with Women from Disadvantaged Populations: Strengths and Weaknesses of a Multiple Health Behaviour Change Intervention.	Sanz-Remacha M, Aibar A, Abós Á, Generelo-Lanaspa E, García-González L	Excluded	Title
A community-based, sport-led programme to increase physical activity in an area of deprivation: a qualitative case study.	Garner-Purkis A, Alageel S, Burgess C, Gulliford M	Excluded	Title
A Community-Driven Approach to Generate Urban Policy Recommendations for Obesity Prevention.	Díez J, Gullón P, Sandín Vázquez M, Álvarez B, Martín MDP, Urtasun M, Gamarra M, Gittelsohn J, Franco M	Excluded	Title
A Community-Engaged Approach to Developing a Mobile Cancer Prevention App: The mCPA Study Protocol	Smith SA, Whitehead MS, Sheats J, Mastromonico J, Yoo W, Coughlin SS	Excluded	Title
A community-oriented primary care demonstration project: refining interventions for cardiovascular disease and diabetes	Rubio MA, Mosquera D, Blanco M, Montes F, Finck C, Duval M, Trillos C, Jaramillo AM, Rosas LG, King AC, Sarmiento OL.	Excluded	Title
A comparative analysis of movement and physical activity in early childhood teacher education policy in five Nordic countries.	Christiansen LB, Ekberg JE, Soini A, Larsen R, Kristjánsdóttir G, Froberg K, Sollerhed AC, Sääkslahti A, Fjørtoft I, Vilhjálmsson R, Olesen LG	Excluded	Title
A comparison of parental views of their pre-school children's 'healthy' versus 'unhealthy' diets. A qualitative study.	Peters J, Parletta N, Lynch J, Campbell K	Excluded	Title
A Comparison of Recruitment Methods for an mHealth Intervention Targeting Mothers: Lessons from the Growing Healthy Program.	Laws RA, Litterbach EK, Denney-Wilson EA, Russell CG, Taki S, Ong KL, Elliott RM, Lymer SJ, Campbell KJ.	Excluded	Title
A Comparison of Recruitment Methods for an mHealth Intervention Targeting Mothers: Lessons from the Growing Healthy Program.	Laws RA, Litterbach EK, Denney-Wilson EA, Russell CG, Taki S, Ong KL, Elliott RM, Lymer SJ, Campbell KJ.	Excluded	Title
A Comparison of Recruitment Methods for an mHealth Intervention Targeting Mothers: Lessons from the Growing Healthy Program.	Laws RA, Kuhlberg J, Smith D, Keating C.	Excluded	Title
A Comprehensive, Community-Based Coalition to Address Racial Disparities in Chronic Disease: REACH in Allegheny County, Pennsylvania	Gary-Webb TL, Christian SN, Casas AD, Hardy HE, Feldmiller J, Scott S, Harris R, Mendez DD	Excluded	Title
A Conceptual Model for the Evaluation of Surgical Missions.	Bido J, Ghazinouri R, Collins JE, Diez Portela D, Alcantara L, Thornhill TS, Katz JN	Excluded	Title
A constant battle against sedentary lifestyle and screen time: Swedish school nurses' views on school children's physical activity and its promotion - a grounded theory study.	Wiklund E, Wiklund M, Vikman J, Hedenborg S	Excluded	Title
A context analysis on how oral care is delivered in hospitalised patients: A mixed-methods study	van Noort HHJ, Witteman BJM, den Hertog-Voortman R, Everaars B, Vermeulen H, Huisman-de Waal G	Excluded	Title
A core outcome set for lower limb orthopaedic surgery for children with cerebral palsy: An international multi-stakeholder consensus study.	Almoajil H, Hopewell S, Dawes H, Toye F, Theologis T.	Excluded	Title
A core outcome set for lower limb orthopaedic surgery for children with cerebral palsy: An international multi-stakeholder consensus study.	Almoajil H, Hopewell S, Dawes H, Toye F, Theologis T.	Excluded	Title
A cross-sectional follow-up study of physical activity in adults with moderate and severe haemophilia	Kennedy M, Roche S, McGowan M, Larkin N, O'Connell NM, O'Mahony B, Lavin M, O'Donnell JS, Turecek PL, Gormley J; iPATH study group	Excluded	Title
A Culturally Appropriate Self-Management Program for Hispanic Adults With Type 2 Diabetes and Low Health Literacy Skills	Brunk DR, Taylor AG, Clark ML, Williams IC, Cox DJ	Excluded	Title
A Culturally Relevant Smartphone-Delivered Physical Activity Intervention for African American Women	Joseph RP, Keller C, Vega-López S, Adams MA, English R, Hollingshead K, Hooker SP, Todd M, Gaesser GA, Ainsworth BE.	Excluded	Title
A Data-Driven Personalized Model of Glucose Dynamics Taking Account of the Effects of Physical Activity for Type 1 Diabetes: An In Silico Study.	Xie J, Wang Q	Excluded	Title
A Descriptive Qualitative Study of the Perceptions of Regulatory Authorities, Parents, and School Canteen Owners in the South of Ecuador about the Challenges and Facilities Related to Compliance with the National Regulation for School Canteens	Cabrera-Ledesma B, Abril-Ulloa V, Pinos-Vélez V, Carpio-Arias V	Excluded	Title
A Different Ball Game': Adaptation of a men's health program for implementation in rural Australia	McDonald MD, Hunt K, Moullin J, Kerr D, Ntoumanis N, Quested E	Excluded	Title
A Different Weight Loss Experience: A Qualitative Study Exploring the Behavioral, Physical, and Psychosocial Changes Associated with Yoga That Promote Weight Loss.	Ross A, Brooks A, Touchton-Leonard K, Wallen G.	Excluded	Title
A Different Weight Loss Experience: A Qualitative Study Exploring the Behavioral, Physical, and Psychosocial Changes Associated with Yoga That Promote Weight Loss.	Ross A, Brooks A, Touchton-Leonard K, Wallen G.	Excluded	Title
A Different Weight Loss Experience: A Qualitative Study Exploring the Behavioral, Physical, and Psychosocial Changes Associated with Yoga That Promote Weight Loss.	Ross A, Brooks A, Touchton-Leonard K, Wallen G	Excluded	Title
A digital lifestyle behaviour change intervention for the prevention of type 2 diabetes: a qualitative study exploring intuitive engagement with real-time glucose and physical activity feedback	Whelan ME, Denton F, Bourne CLA, Kingsnorth AP, Sherar LB, Orme MW, Esliger DW	Excluded	Title
A factorial randomised controlled trial to identify efficacious self-regulation techniques in an e- and m-health intervention to target an active lifestyle: study protocol	Schroé H, Van der Mispel C, De Bourdeaudhuij I, Verloigne M, Poppe L, Crombez G	Excluded	Title
A family-based approach examining perceptions of an Australian TRYathlon series on children's health and development	Caperchione CM, English M, Sharp P, Stolp S, Wallace L, Harris D, Ashton	Excluded	Title
A feasibility randomised controlled trial of Novel Activity Management in severe ASthma-Tailored Exercise (NAMASTE): yoga and mindfulness.	Hiles SA, Urroz PD, Gibson PG, Bogdanovs A, McDonald VM	Excluded	Title
A feasibility randomized controlled trial of a multi-process action control web-based intervention that targets physical activity in mothers	Hollman H, Sui W, Rhodes RE	Excluded	Title
A Feasibility Randomized Controlled Trial of Prehabilitation During Neoadjuvant Chemotherapy for Women with Breast Cancer	Brahmbhatt P, Look Hong NJ, Sriskandarajah A, Alavi N, Selvadurai S, et al.	Excluded	Title
A feasibility study of 'The StepSmart Challenge' to promote physical activity in adolescents.	Corepal R, Best P, O'Neill R, Kee F, Badham J, Dunne L, Miller S, Connolly P, Cupples ME, van Sluijs EMF, Tully MA, Hunter RF	Excluded	Title
A feasibility study of a culturally and gender-specific dance to promote physical activity for South Asian immigrant women in the greater Toronto area.	Vahabi M, Damba C	Excluded	Title
A feasibility study of wearable activity monitors for pre-adolescent school-age children	Schaefer SE, Van Loan M, German JB	Excluded	Title
A Fitbit and Facebook mHealth intervention for promoting physical activity among adolescent and young adult childhood cancer survivors: A pilot study	Mendoza JA, Baker KS, Moreno MA, Whitlock K, Abbey-Lambertz M, Waite A, Colburn T, Chow EJ. (Pediatr Blood Cancer, 2017)	Excluded	Title
A Fitness App for Monitoring Walking Behavior and Perception (Runkeeper): Mixed Methods Pilot Study	Hollander JB, Folta SC, Graves EM, Allen JD, Situ M	Excluded	Title
A focus group study of older adults' perceptions and preferences towards web-based physical activity interventions.	Alley SJ, Samra P, Rebar AL, Schoeppe S, Parkinson L, Power D, van Uffelen JGZ, Schneiders A, Vandelanotte C.	Excluded	Title
A focus group study of older adults' perceptions and preferences towards web-based physical activity interventions.	Alley SJ, Samra P, Rebar AL, Schoeppe S, Parkinson L, Power D, van Uffelen JGZ, Schneiders A, Vandelanotte C.	Excluded	Title
A focus group study to inform design of a symptom management intervention for adults with atrial fibrillation	Hilow HJ, Whibley D, Kratz AL, Ghanbari H	Excluded	Title
A formative study exploring perceptions of physical activity and physical activity monitoring among children and young people with cystic fibrosis and health care professionals	Shelley J, Fairclough SJ, Knowles ZR, Southern KW, McCormack P, Dawson EA, Graves LEF, Hanlon C	Excluded	Title
A gift from heaven or "This was not for me". A mixed methods approach to describe experiences of participation in an outsourced physical activity program for persons with rheumatoid arthritis	Demmelmaier I, Lindkvist Å, Nordgren B, Opava CH	Excluded	Title
A good stepping stone to normality: a qualitative study of cancer survivors' experiences of an exercise-based rehabilitation program	Dennett AM, Peiris CL, Taylor NF, et al.	Excluded	Title
A governmental program to encourage medical students to deliver primary prevention	Le Roux E, Mari Muro M, Mognon K, Saïd M, Caillavet V, Matheron S, Ledoux S, Decq P, Vorspan F, et al.	Excluded	Title
A grounded theory exploration of programme theory within Waves of Wellness surf therapy intervention	Marshall J, Ferrier B, Martindale R, Ward PB	Excluded	Title
A grounded theory of how social support influences physical activity in adolescent girls.	Laird Y, Fawkner S, Niven A	Excluded	Title
A Grounded Theory of Music-Video Use in an Exercise Facility.	Bird JM, Karageorghis CI.	Excluded	Title
A grounded visualization approach to explore sociospatial and temporal complexities of older adults' mobility.	Franke T, Winters M, McKay H, Chaudhury H, Sims-Gould J.	Excluded	Title
A grounded visualization approach to explore sociospatial and temporal complexities of older adults' mobility.	Franke T, Winters M, McKay H, Chaudhury H, Sims-Gould J	Excluded	Title
A health and wellbeing programme for preadolescents in underserved Australian communities: child and stakeholder perspectives	Norman J, van Weerdenburg K, Furber S, Stratten M, Okely AD	Excluded	Title
A healthier way to meet people: the experiences of LGBT people exercising with a peer group	Hunter DJ, Boyle K	Excluded	Title
A Healthy School Start Plus for prevention of childhood overweight and obesity in disadvantaged areas through parental support in the school setting.	Elinder LS, Patterson E, Nyberg G, Norman Å	Excluded	Title
A home-based exercise program during COVID-19 pandemic: Perceptions and acceptability of juvenile systemic lupus erythematosus and juvenile idiopathic arthritis adolescents	Sieczkowska SM, Astley C, Marques IG, Iraha AY, Franco TC, Ihara BP, Martins Lavorato SS, Lindoso L, Demitrol Setoue DN, Tanigava NY, Campos LMA, Pereira RMR, Aikawa NE, Roschel H, Queiroz LB, Polanczyk GV, Silva CA, Gualano B	Excluded	Title
A hospital to community exercise referral pathway: results of a pilot project	Sheill G, Hennessy M, Devenney K, Reynolds S, Towns J, Gill M, Guinan E	Excluded	Title
A Hybrid TGfU/SE Volleyball Teaching Unit for Enhancing Motivation in Physical Education: A Mixed-Method Approach.	Gil-Arias A, Diloy-Peña S, Sevil-Serrano J, García-González L, Abós Á.	Excluded	Title
A Hybrid TGfU/SE Volleyball Teaching Unit for Enhancing Motivation in Physical Education: A Mixed-Method Approach.	Gil-Arias A, Diloy-Peña S, Sevil-Serrano J, García-González L, Abós Á.	Excluded	Title
A life fulfilled: positively influencing physical activity in older adults - a systematic review and meta-ethnography.	Morgan GS, Willmott M, Ben-Shlomo Y, Haase AM, Campbell RM	Excluded	Title
A longitudinal mixed methods study on changes in body weight, body composition, and lifestyle in breast cancer patients during chemotherapy and in a comparison group of women without cancer: study protocol	de Kruif JTCM, Visser M, van den Berg MMGA, Derks MJM, de Boer MR, van Laarhoven HWM, de Vries JHM, de Vries YC, Kampman E, Winkels RW, Westerman MJ.	Excluded	Title
A longitudinal mixed methods study on changes in body weight, body composition, and lifestyle in breast cancer patients during chemotherapy and in a comparison group of women without cancer: study protocol.	de Kruif JTCM, Visser M, van den Berg MMGA, Derks MJM, de Boer MR, van Laarhoven HWM, de Vries JHM, de Vries YC, Kampman E, Winkels RW, Westerman MJ	Excluded	Duplicate
A longitudinal, qualitative and quantitative exploration of daily life and need for rehabilitation among patients with high-grade gliomas and their caregivers.	Piil K, Jarden M, Jakobsen J, Christensen KB, Juhler M.	Excluded	Title
A look into the cancer continuum for the development of a physical activity intervention: qualitative investigation of the physical activity experiences and preferences of female cancer survivors.	Lavoie HA, Scotti KB, Christou DD, Jake-Schoffman DE.	Excluded	Title
A Lot of People Just Go for Walks, and Don't Do Anything Else': Older Adults in the UK Are Not Aware of the Strength Component Embedded in the Chief Medical Officers' Physical Activity Guidelines-A Qualitative Study	Gluchowski A, Bilsborough H, Mcdermott J, Hawley-Hague H, Todd C	Excluded	Title
A Lot of People Just Go for Walks, and Don't Do Anything Else': Older Adults in the UK Are Not Aware of the Strength Component Embedded in the Chief Medical Officers' Physical Activity Guidelines-A Qualitative Study	Gluchowski A, Bilsborough H, Mcdermott J, Hawley-Hague H, Todd C	Excluded	Title
A Mental Health-Informed Physical Activity Intervention for First Responders and Their Partners Delivered Using Facebook: Mixed Methods Pilot Study	McKeon G, Steel Z, Wells R, Newby J, Hadzi-Pavlovic D, Vancampfort D, Rosenbaum S	Excluded	Title
A meta-analysis of the health action process approach	Zhang CQ, Zhang R, Schwarzer R, Hagger MS	Excluded	Title
A meta-ethnography of how children and young people with chronic non-cancer pain and their families experience and understand their condition, pain services, and treatments	France E, Uny I, Turley R, Thomson K, Noyes J, Jordan A, Forbat L, Caes L, Silveira Bianchim M	Excluded	Title
A Meta-Study of Qualitative Research Examining Sport and Recreation Experiences of Indigenous Youth	McHugh TF, Deal CJ, Blye CJ, Dimler AJ, Halpenny EA, Sivak A, Holt NL	Excluded	Title
A Mile in Her Shoes: A qualitative exploration of the perceived benefits of volunteer led running groups for homeless women	Dawes J, Sanders C, Allen R	Excluded	Title
A Mind-Body Intervention to Improve Physical Activity for Patients with Chronic Hip-Related Pain: Protocol for a Mixed Methods Study.	Jochimsen KN, Archer KR, Pollini RA, Parker RA, Enkhtsetseg N, Jacobs CA, Vranceanu AM.	Excluded	Title
A mixed method investigation of teacher-identified barriers, facilitators and recommendations to implementing daily physical activity in Ontario elementary schools.	Martyn L, Bigelow H, Graham JD, Ogrodnik M, Chiodo D, Fenesi B.	Excluded	Title
A Mixed Method Study to Inform the Implementation and Expansion of Pop-Up Parks for Economic, Behavioral, and Social Benefits	Winter SJ, Sheats JL, Salvo D, Banda JA, Quinn J, Rivera BR, King AC	Excluded	Title
A mixed methods approach towards understanding key disease characteristics associated with the progression from RRMS to SPMS: Physicians' and patients' views	Ziemssen T, Tolley C, Bennett B, Kilgariff S, Jones E, Pike J, Tomic D, Piani-Meier D, Lahoz R	Excluded	Title
A mixed methods process evaluation of a print-based intervention supported by internet tools to improve physical activity in UK cancer survivors.	Webb J, Peel J, Fife-Schaw C, Ogden J.	Excluded	Title
A mixed methods process evaluation of the implementation of JUMP-in, a multilevel school-based intervention aimed at physical activity promotion	de Meij JS, van der Wal MF, van Mechelen W, Chinapaw MJ	Excluded	Title
A Mixed Methods Research Study of Parental Perception of Physical Activity and Quality of Life of Children Under Home Lock Down in the COVID-19 Pandemic.	López-Aymes G, Valadez MLD, Rodríguez-Naveiras E, Castellanos-Simons D, Aguirre T, Borges Á.	Excluded	Title
A mixed methods study of multiple health behaviors among individuals with stroke	Plow M, Moore SM, Sajatovic M, Katzan I	Excluded	Title
A mixed methods study of perceived barriers to physical activity, geriatric syndromes, and physical activity levels among older adults with peripheral artery disease and diabetes	Whipple MO, Schorr EN, Talley KMC, Lindquist R, Bronas UG, Treat-Jacobson D	Excluded	Title
A mixed methods study of physical activity and quality of life in adolescents with Turner syndrome	Thompson T, Zieba B, Howell S, Karakash W, Davis S	Excluded	Title
A mixed methods study of Tai Chi exercise for patients with chronic heart failure aged 70 years and older.	Hägglund L, Boman K, Brännström M	Excluded	Title
A Mixed Methods Study on Engagement and Satisfaction with a Digitally-Enhanced Pilot Intervention Among African American and Hispanic Women	John JC, Wang J, McNeill LHM, Basen-Engquist K, Hoover DS, Daniel CR, Strong LL	Excluded	Abstract
A Mixed Methods Study on the Barriers and Facilitators of Physical Activity Associated with Residential Relocation.	Salvo G, Lashewicz BM, Doyle-Baker PK, et al.	Excluded	Title
A Mixed Methods Study to Examine the Influence of CLIL on Physical Education Lessons: Analysis of Social Interactions and Physical Activity Levels.	Salvador-García C, Capella-Peris C, Chiva-Bartoll O, Ruiz-Montero PJ.	Excluded	Title
A Mixed Methods, Observational Investigation of Physical Activity, Exercise, and Diet Among Older Ugandans Living With and Without Chronic HIV Infection	Wright CH, Longenecker CT, Nazzindah R, Kityo C, Najjuuko T, Taylor K, Rentrope CR, Webel A	Excluded	Title
A Mixed-Method Evaluation of a Prison Anti-doping Intervention: The Hercules Prison Program	Sagoe D, Johnsen B, Lindblad B, Normann TAJ, Skogvoll V, Heierdal M, Lauritzen F.	Excluded	Title
A Mixed-Method Evaluation of a Prison Anti-doping Intervention: The Hercules Prison Program.	Sagoe D, Johnsen B, Lindblad B, Normann TAJ, Skogvoll V, Heierdal M, Lauritzen F	Excluded	Title
A Mixed-Method Evaluation of the New York State Eat Well Play Hard Community Projects: Building Local Capacity for Sustainable Childhood Obesity Prevention	Reid KS, Sekhobo JP, Gantner LA, Holbrook MK, Allsopp M, Whalen LB, Koren-Roth A.	Excluded	Title
A mixed-method evaluation of the New York State Eat Well Play Hard Community Projects: Building local capacity for sustainable childhood obesity prevention.	Reid KS, Sekhobo JP, Gantner LA, Holbrook MK, Allsopp M, Whalen LB, Koren-Roth A	Excluded	Title
A mixed-method study to inform the development and implementation of eHealth in a bariatric surgery service in an Australian public hospital.	Wright C, Kelly JT, Campbell KL, Healy R, Musial J, Hamilton K.	Excluded	Title
A mixed-methods case study exploring the impact of participation in community activity groups for older adults on physical activity, health and wellbeing.	Lindsay-Smith G, Eime R, O'Sullivan G, Harvey J, van Uffelen JGZ	Excluded	Title
A Mixed-Methods Description of the Home Physical Activity Environments of Racially/Ethnically Diverse and Immigrant/Refugee Children.	Berge JM, Trofholz A, Jacobs N, Tate A	Excluded	Title
A mixed-methods evaluation of a community physical activity program for breast cancer survivors	Sabiston CM, Fong AJ, O'Loughlin EK, Meterissian S	Excluded	Title
A Mixed-Methods Evaluation of CARE (Cancer and Rehabilitation Exercise): A Physical Activity and Health Intervention, Delivered in a Community Football Trust	Rutherford Z, Zwolinsky S, Kime N, Pringle A	Excluded	Title
A mixed-methods evaluation of school-based active living programs.	McCreary LL, Park CG, Gomez L, Peterson S, Pino D, McElmurry BJ.	Excluded	Title
A mixed-methods exploration of attitudes towards pregnant Facebook fitness influencers	Hayman M, Keppel M, Stanton R, Thwaite TL, Alfrey KL, Alley S, Harrison C, Keating SE, Schoeppe S, et al.	Excluded	Title
A mixed-methods investigation of successful aging among older women engaged in sports-based versus exercise-based leisure time physical activities	Berlin K, Kruger T, Klenosky DB	Excluded	Title
A Mixed-Methods Participatory Intervention Design Process to Develop Intervention Options in Immediate Food and Built Environments to Support Healthy Eating and Active Living among Children and Adolescents in Cameroon and South Africa.	Erzse A, Rwafa-Ponela T, Kruger P, Wayas FA, Lambert EV, Mapa-Tassou C, Ngwa E, Goldstein S, Foley L, Hofman KJ, Teguia S, Oni T, Assah F, Shung-King M, Abdool Karim S.	Excluded	Title
A mixed-methods process evaluation of the feasibility and acceptability of involving community and peer role models within a physical activity intervention for primary-school-aged girls (the CHARMING study)	Morgan K, Van Godwin J, Cannings-John R, Hallingberg B, Moore G, Pell B, Whiteley H, Hawkins J	Excluded	Title
A mixed-methods protocol for identifying successful sustainability strategies for nutrition and physical activity in childcare	Swindle T, Zhang D, Johnson SL, Whiteside-Mansell L, Curran GM, Martin J, Selig JP, Bellows LL	Excluded	Title
A Mixed-Methods, Randomized, Controlled Feasibility Trial on Handheld Fan for Physical Activity and Carer Anxiety	Johnson MJ, Booth S, Currow DC, Lam LT, Phillips JL	Excluded	Title
A Mixed-Methods, Theory-Driven Assessment of the Sustainability of a Multi-Sectoral Preventive Intervention for South Asian Americans at Risk for Cardiovascular Disease	Vu M, Nedunchezhian S, Lancki N, Spring B, Brown CH, Kandula NR.	Excluded	Title
A mixed-methods, theory-driven assessment of the sustainability of a multi-sectoral preventive intervention for South Asian Americans at risk for cardiovascular disease.	Vu M, Nedunchezhian S, Lancki N, Spring B, Brown CH, Kandula NR	Excluded	Title
A Mobile App to Promote Adapted Exercise and Social Networking for People With Physical Disabilities: Usability Study.	Lai B, Wilroy J, Young HJ, Howell J, Rimmer JH, Mehta T, Thirumalai M.	Excluded	Title
A Mobile App to Promote Adapted Exercise and Social Networking for People With Physical Disabilities: Usability Study.	Lai B, Wilroy J, Young HJ, Howell J, Rimmer JH, Mehta T, Thirumalai M.	Excluded	Title
A Mobile Internet Service for Self-Management of Physical Activity in People With Rheumatoid Arthritis: Challenges in Advancing the Co-Design Process During the Requirements Specification Phase	Revenäs Å, Martin C, H Opava C, Brusewitz M, Keller C, Åsenlöf P	Excluded	Title
A mobile phone-based program to promote healthy behaviors among adults with prediabetes: study protocol for a pilot randomized controlled trial.	Griauzde DH, Kullgren JT, Liestenfeltz B, Richardson C, Heisler M.	Excluded	Title
A Mobility-Focused Knowledge Translation Randomized Controlled Trial to Improve Physical Activity: Process Evaluation of the Move4Age Study	Neil-Sztramko SE, Smith-Turchyn J, Richardson J, Dobbins M	Excluded	Title
A model for promoting physical activity among rural South African adolescent girls	Kinsman J, Norris SA, Kahn K, et al.	Excluded	Title
A modified Delphi study to enhance and gain international consensus on the Physical Activity Messaging Framework (PAMF) and Checklist (PAMC)	Williamson C, Kelly P, Tomasone JR, Bauman A, Mutrie N, Niven A, Richards J, Baker G	Excluded	Title
A multi-component intervention to sit less and move more in a contact centre setting: a feasibility study	Morris AS, Murphy RC, Shepherd SO, Healy GN, Edwardson CL, Graves LEF	Excluded	Title
A multi-component stair climbing promotional campaign targeting calorific expenditure for worksites	Eves FF, Webb OJ, Griffin C, Chambers J	Excluded	Title
A Multi-Level, Mobile-Enabled Intervention to Promote Physical Activity in Older Adults in the Primary Care Setting (iCanFit 2.0): Protocol for a Cluster Randomized Controlled Trial	Hong YA, Forjuoh SN, Ory MG, Reis MD, Sang H	Excluded	Title
A multi-method exploration into the social networks of young teenagers and their physical activity behavior.	Montgomery SC, Donnelly M, Badham J, Kee F, Dunne L, Hunter RF	Excluded	Title
A multicentre, pragmatic, parallel group, randomised controlled trial to compare the clinical and cost-effectiveness of three physiotherapy-led exercise interventions for knee osteoarthritis in older adults: the BEEP trial protocol	Foster NE, Healey EL, Holden MA, Nicholls E, Whitehurst DG, Jowett S, Jinks C, Roddy E, Hay EM; BEEP trial team.	Excluded	Title
A multicentre, pragmatic, parallel group, randomised controlled trial to compare the clinical and cost-effectiveness of three physiotherapy-led exercise interventions for knee osteoarthritis in older adults: the BEEP trial protocol	Foster NE, Healey EL, Holden MA, Nicholls E, Whitehurst DG, Jowett S, Jinks C, Roddy E, Hay EM; BEEP trial team.	Excluded	Title
A multimodal approach integrating cognitive and motor demands into physical activity for optimal mental health: Methodological issues and future directions	Kao SC, Brush CJ, Wang CH	Excluded	Title
A multisite focus group study of US adult women's beliefs and assumptions about bladder health and function.	Williams BR, Burgio KL, Hebert-Beirne J, James A, Kenton K, LaCoursiere DY, Rickey L, Brady SS, Kane Low L, Newman DK; Prevention of Lower Urinary Tract Symptoms (PLUS) Research Consortium.	Excluded	Title
A multistage controlled intervention to increase stair climbing at work: effectiveness and process evaluation	Bellicha A, Kieusseian A, Fontvieille AM, Tataranni A, Copin N, Charreire H, Oppert JM	Excluded	Title
A municipality-based vocational rehabilitation programme for occupationally marginalized citizens: a study protocol for a mixed methods study	Andersen LN, Stochkendahl MJ, Roessler KK	Excluded	Title
A nation-wide study on the common reasons for infant formula supplementation among healthy, term, breastfed infants in US hospitals.	Bookhart LH, Anstey EH, Kramer MR, Perrine CG, Reis-Reilly H, Ramakrishnan U, Young MF.	Excluded	Title
A National Study of Nutrition and Nutritional Status of the Adult Polish Population in the Years 2017-2020 before and during the COVID-19 Pandemic-Design and Methods.	Traczyk I, Raciborski F, Kucharska A, Sińska BI, Milewska M, Samoliński B, Szostak-W	Excluded	Title
A Nature-Based Intervention for Promoting Physical Activity in Older Adults: A Qualitative Study Using the COM-B Model	Irvine KN, Fisher D, Currie M, Colley K, Warber SL	Excluded	Title
A Necessary Investment in Future Health: Perceptions of Physical Activity Maintenance Among People With Rheumatoid Arthritis	Swärdh E, Nordgren B, Opava CH, Demmelmaier I	Excluded	Title
A new computer-based counselling system for the promotion of physical activity in patients with chronic diseases	Becker A, Herzberg D, Marsden N, Thomanek S, Jung H, Leonhardt C	Excluded	Title
A new participative, family-oriented health counseling approach for children and their families: a comparative qualitative analysis.	Siltanen M, Aromaa M, Hakulinen-Viitanen T, Junnila R, Laaksonen C, Parisod H, Salanterä S.	Excluded	Title
A non-randomised feasibility study of a mHealth follow-up program in bariatric surgery	Wright C, Kelly JT, Byrnes J, Campbell KL, Healy R, Musial J, Hamilton K	Excluded	Title
A novel referral strategy to enhance the enrollment of patients with heart failure in cardiac rehabilitation	Schmidt AM, Bloch-Nielsen JR, Nørgaard H, Hannibal L, Jensen SHJ, et al.	Excluded	Title
A novel smart somatosensory wearable assistive device for older adults' home rehabilitation during the COVID-19 pandemic	Chang CH, Lien WC, Chiu TP, Yang TH, Wei CC, Kuo YL, Yeh CH, Liu B, Chen PJ, Lin YC	Excluded	Title
A nurse-led home-based exercise program for patients with chronic kidney disease.	Junqué-Jiménez A, Esteve-Simó V, Andreu-Periz L, Segura-Ortí E.	Excluded	Title
A parsimonious and comprehensive screening tool for adult health behaviors	Kuo YW, Chang SH, Huang CH, Chen MY	Excluded	Title
A pathway through the uncanny: A phenomenological photovoice study of Australian university students' experiences of physical activity during COVID-19	Oster C, Skelton C, Venning A, Fairweather K, Redpath P	Excluded	Title
A patient-oriented approach to the development of a primary care physical activity screen	Clark RE, Milligan J, Ashe MC, Faulkner G, Canfield C, Funnell L, Brien S, Butt DA, Mehan U, Samson K, Papaioannou A, Giangregorio L	Excluded	Title
A pedometer-based walking intervention in 45- to 75-year-olds, with and without practice nurse support: the PACE-UP three-arm cluster RCT	Harris T, Kerry S, Victor C, Iliffe S, Ussher M, Fox-Rushby J, Whincup P, Ekelund U, Furness C, Limb E, Anokye N, Ibison J, DeWilde S, David L, Howard E, Dale R, Smith J, Normansell R, Beighton C, Morgan K, Wahlich C, Sanghera S, Cook D	Excluded	Title
A pedometer-based walking intervention with and without email counseling in general practice: a pilot randomized controlled trial.	Vetrovsky T, Cupka J, Dudek M, Kuthanova B, Vetrovska K, Capek V, Bunc V.	Excluded	Title
A PEP grant's influence on change in a school district: One year post funding	Egan CA, Abel-Berei CP, Goc Karp G.	Excluded	Title
A PEP grant's influence on change in a school district: One year post funding.	Egan CA, Abel-Berei CP, Goc Karp G	Excluded	Title
A personalised activity programme helps reduce fatigue in people after Guillain-Barré Syndrome in a replicated single system design	Mudge S, Smith G, Parry GJ	Excluded	Title
A personalized mobile app for physical activity: An experimental mixed-methods study	Tong HL, Quiroz JC, Kocaballi AB, Ijaz K, Coiera E, Chow CK, Laranjo L	Excluded	Title
A Persuasive and Social mHealth Application for Physical Activity: A Usability and Feasibility Study.	Al Ayubi SU, Parmanto B, Branch R, Ding D.	Excluded	Title
A Persuasive mHealth Behavioral Change Intervention for Promoting Physical Activity in the Workplace: Feasibility Randomized Controlled Trial	Haque MS, Kangas M, Jämsä T	Excluded	Title
A phenomenological study of obesity and physical activity in southern African American older women	Bowen PG, Eaves YD, Vance DE, Moneyham LD	Excluded	Abstract
A physical activity intervention for children with type 1 diabetes - steps to active kids with diabetes (STAK-D): a feasibility study	Quirk H, Glazebrook C, Blake H	Excluded	Title
A Physical Activity Intervention to Improve the Quality of Life of Patients with a Stoma: A Feasibility Study	Hubbard G, Taylor C, Watson AJM, Munro J, Goodman W, Beeken RJ.	Excluded	Title
A physical activity intervention to improve the quality of life of patients with a stoma: a feasibility study.	Hubbard G, Taylor C, Watson AJM, Munro J, Goodman W, Beeken RJ	Excluded	Title
A Physical Activity Mobile Game for Hematopoietic Stem Cell Transplant Patients: App Design, Development, and Evaluation	Cerbas S, Kelemen A, Liang Y, Sik-Lanyi C, Van de Castle B	Excluded	Title
A pictorial view of the physical activity socialization of young adolescents outside of school.	Beets MW, Banda JA, Erwin HE, et al.	Excluded	Title
A Pilot and Feasibility Study on a Mindfulness-Based Intervention Adapted for LGBTQ+ Adolescents	Klimo KD, Wilson JW, Farewell C, Grose RG, Puma JE, Brittain D, Shomaker LB, Quirk K	Excluded	Title
A pilot study on the impacts of lung-strengthening Qigong on wellbeing.	Kurt Z, Sice P, Krajewska K, Elvin G, Xie H, Ogwu S, Wang P, Turgut SS	Excluded	Title
A positive deviance-based qualitative study of stress, coping, and feeding practices among low-income, Hispanic mothers whose children do versus do not meet guidelines for fruit and vegetable intake.	Shonkoff E, Folta SC, Fitopoulos T, Ramirez CN, Bluthenthal R, Pentz MA, Chou CP, Dunton GF.	Excluded	Title
A pragmatic evaluation of a family-based intervention for childhood overweight and obesity.	Law C, Cole T, Cummins S, Fagg J, Morris S, Roberts H.	Excluded	Title
A preliminary investigation of the suitability of aquatics for people with severe and profound intellectual disabilities.	Aherne C, Coughlan B	Excluded	Title
A primary care nurse-delivered walking intervention in older adults: PACE-Lift cluster randomised controlled trial	Harris T, Kerry SM, Victor CR, Ekelund U, Woodcock A, Iliffe S, Whincup PH, Beighton C, Ussher M, Limb ES, David L, Brewin D, Adams F, Rogers A, Cook DG.	Excluded	Title
A process evaluation of an adolescent weight management intervention: findings and recommendations.	Nguyen B, Shrewsbury VA, O'Connor J, Lau C, Steinbeck KS, Hill AJ, Baur LA.	Excluded	Title
A process evaluation of an adolescent weight management intervention: findings and recommendations.	Nguyen B, Shrewsbury VA, O'Connor J, Lau C, Steinbeck KS, Hill AJ, Baur LA.	Excluded	Title
A process evaluation of the PLAN-A intervention (Peer-Led physical Activity iNtervention for Adolescent girls)	Sebire SJ, Banfield K, Jago R, Edwards MJ, Campbell R, Kipping R, Blair PS, Kadir B, Garfield K, Matthews J, Lyons RA, Hollingworth W.	Excluded	Title
A process evaluation of the PLAN-A intervention (Peer-Led physical Activity iNtervention for Adolescent girls).	Sebire SJ, Banfield K, Jago R, Edwards MJ, Campbell R, Kipping R, Blair PS, Kadir B, Garfield K, Matthews J, Lyons RA, Hollingworth W.	Excluded	Title
A process evaluation of the Supermarket Healthy Eating for Life (SHELf) randomized controlled trial	Olstad DL, Ball K, Abbott G, McNaughton SA, Le HN, Ni Mhurchu C, Pollard C, Crawford DA	Excluded	Title
A prospective cohort study of physical activity in relation to lung cancer incidence among Black women.	Bethea TN, Dash C, Adams-Campbell LL.	Excluded	Title
A prospective study of physical activity and breast cancer incidence in African-American women. Cancer Epidemiol Biomarkers	Rosenberg L, Palmer JR, Bethea TN, Ban Y, Kipping-Ruane K, Adams-Campbell LL.	Excluded	Title
A protocol for the longitudinal investigation of cancer-related fatigue in head and neck cancer with an emphasis on the role of physical activity	Narasimhan P, Levy AR, Rogers SN, Schache AG, Patterson JM, Williams NH, Brooker RC, Midgley AW	Excluded	Title
A public data set of human balance evaluations.	Santos DA, Duarte M	Excluded	Title
A Qualitative Analysis of an Aerobic Interval Training Programme for Obese Outpatients Carried Out in a Hospital Context	Cabanillas-Cruz E, López-Rodriguez C, Romero-Blanco C, Aznar S	Excluded	Title
A qualitative analysis of oncology clinicians' perceptions and barriers for physical activity counseling in breast cancer survivors	Fong AJ, Faulkner G, Jones JM, Sabiston CM	Excluded	Title
A qualitative analysis of the role of emotions in different patterns of long-term weight loss	Ingels JS, Zizzi S	Excluded	Title
A Qualitative Analysis of UK Wetland Visitor Centres as a Health Resource	Reeves JP, John CHD, Wood KA, Maund PR.	Excluded	Title
A Qualitative Analysis of UK Wetland Visitor Centres as a Health Resource.	Reeves JP, John CHD, Wood KA, Maund PR	Excluded	Title
A qualitative approach to developing a patient-derived intervention to increase exercise in peripheral arterial disease	Collins TC, Kroll TL, Krueger PN, Willson P, Ashton CM, Sharf BF.	Excluded	Title
A Qualitative Approach to Understanding Canadian Healthcare Workers' Use of Coping Strategies during the COVID-19 Pandemic	Karram M, D'Alessandro-Lowe AM, Ritchie K, Brown A, Xue Y, Pichtikova M, Altman M, Beech I, Millman H, Hosseiny F, Rodrigues S, Heber A, O'Connor C, Schielke H, Malain A, Lanius RA, McCabe RE, McKinnon MC	Excluded	Title
A Qualitative Approach to Women's Perspectives on Exercise in Iran	Kalani Z, Pourmovahed Z, Farajkhoda T, Bagheri I	Excluded	Title
A qualitative assessment of a text message intervention for people with low back pain.	Fritsch CG, Abdel-Shaheed C, Mohamed R, Ferreira PH, McLachlan AJ, Ferreira ML.	Excluded	Title
A qualitative assessment of barriers and facilitators to achieving behavior goals among obese inner-city adolescents in a weight management program	Alm M, Soroudi N, Wylie-Rosett J, Isasi CR, Suchday S, Rieder J, Khan U.	Excluded	Title
A qualitative comparison of parent and childcare provider perceptions of communication and family engagement in children's healthy eating and physical activity	Dinkel D, Rasmussen M, Rech JP, Snyder K, Dev DA	Excluded	Title
A Qualitative Description of Chronic Neck Pain has Implications for Outcome Assessment and Classification.	MacDermid JC, Walton DM, Bobos P, Lomotan M, Carlesso L.	Excluded	Title
A Qualitative Description of Graduate Students' Perceived Decline in Physical Activity from Undergraduate School.	Jett, K. M., Daniels, B. T., Brigance, M., Passarelli, J. L., & Howie, E. K. (	Excluded	Title
A Qualitative Description of Graduate Students' Perceived Decline in Physical Activity from Undergraduate School.	Jett KM, Daniels BT, Brigance M, Passarelli JL, Howie EK	Excluded	Title
A qualitative evaluation of a physician-delivered pedometer-based step count prescription strategy with insight from participants and treating physicians	Cooke AB, Pace R, Chan D, Rosenberg E, Dasgupta K, Daskalopoulou SS	Excluded	Title
A qualitative evaluation of patient-perceived benefits and barriers to participation in a telephone care management program	Jubelt LE, Volpp KG, Gatto DE, Friedman JY, Shea JA	Excluded	Title
A qualitative evaluation of remote training to develop a fitness surveillance system.	Egan CA, Merica CB, Paul DR, Bond L, Rose S, Martin A, Vella C.	Excluded	Title
A qualitative evaluation of remote training to develop a fitness surveillance system.	Egan CA, Merica CB, Paul DR, Bond L, Rose S, Martin A, Vella C.	Excluded	Title
A Qualitative Evaluation of the eaTracker() Mobile App	Lieffers JRL, Valaitis RF, George T, Wilson M, Macdonald J, Hanning RM	Excluded	Title
A qualitative evaluation of the use of interventions to treat fatigue among cancer survivors: A healthcare provider's view	Martin E, Zingarello A, Di Meglio A, Baciarello G, Matias M, Charles C, Arvis J, Dumas A, Menvielle G, Vaz-Luis I	Excluded	Title
A Qualitative Examination of COVID-19's Impacts on Physical Activity and Perceptions of Remote Delivery Interventions	Brannon GE, Mitchell S, Ray MA, Bhai S, Beg MS, Basen-Engquist KM, Liao Y.	Excluded	Title
A Qualitative Examination of COVID-19's Impacts on Physical Activity and Perceptions of Remote Delivery Interventions.	Brannon GE, Mitchell S, Ray MA, Bhai S, Beg MS, Basen-Engquist KM, Liao Y	Excluded	Title
A Qualitative Examination of Exergame Motivations in Geocaching	Garney WR, Young A, McLeroy KR, Wendel ML, Schudiske E	Excluded	Title
A qualitative examination of factors related to the decrease in physical activity behavior in adolescent girls during the transition from primary to secondary school.	Knowles AM, Niven A, Fawkner S	Excluded	Title
A Qualitative Examination of Health Barriers and Facilitators Among African American Mothers in a Subsidized Housing Community	Cotter EW, Hamilton NS, Kelly NR, Harney MB, Greene L, White KA, Mazzeo SE	Excluded	Title
A qualitative examination of the impact of microgrants to promote physical activity among adolescents.	Tamminen KA, Faulkner G, Witcher CS, Spence JC	Excluded	Title
A Qualitative Examination of the Physical Activity Needs of People with Severe Mental Illness.	Schebesch-Ruf W, Heimgartner A, Wells JS, Titze S.	Excluded	Title
A qualitative examination of the role of small, rural worksites in obesity prevention.	Escoffery C, Kegler MC, Alcantara I, Wilson M, Glanz K.	Excluded	Title
A Qualitative Exploration of a Worksite Wellness Mini-Grant Program	Warehime S, Coyle B, Abel K, Sedani A, Holes J, Dinkel D	Excluded	Title
A Qualitative Exploration of Barriers and Facilitators to Physical Activity Among Low-Income Latino Adolescents	Vasquez T, Fernandez A, Haya-Fisher J, Kim S, Beck AL	Excluded	Title
A qualitative exploration of barriers and motivators to physical activity participation in women treated for breast cancer.	Brunet J, Taran S, Burke S, Sabiston CM	Excluded	Abstract
A qualitative exploration of barriers, facilitators and best practices for implementing environmental sustainability standards and reducing food waste in veterans affairs hospitals.	Williams BD, Pitts SJ, Onufrak SJ, Sirois E, Utech A, Wood M, Silverman J, Ajenikoko F, Murphy M, Lowry Warnock A.	Excluded	Title
A qualitative exploration of English black adults' views of strength and balance activities in mid-life	Cavill N, Cowburn G, Jago R, Foster C	Excluded	Title
A qualitative exploration of exercise motivation among colorectal cancer survivors: an application of the theory of planned behavior.	Byeon JY, Lee MK, Park DH, Yeon SJ, Jee SH, Lee CW, Yang SY, Kim NK, Vallance J, Courneya KS, Jeon JY	Excluded	Title
A Qualitative Exploration of Facilitators and Barriers to Physical Activity Participation among Chinese Retired Adults in Hong Kong	Huang Y, Ng OL, Ha ASC	Excluded	Title
A Qualitative Exploration of Factors Associated With Walking and Physical Activity in Community-Dwelling Older Latino Adults	Marquez DX, Aguiñaga S, Campa J, Pinsker EC, Bustamante EE, Hernandez R	Excluded	Title
A Qualitative Exploration of Fijian Perceptions of Diabetes: Identifying Opportunities for Prevention and Management	Dearie C, Dubois S, Simmons D, MacMillan F, McBride KA	Excluded	Title
A qualitative exploration of health-related quality of life and health behaviours in children with sickle cell disease and healthy siblings.	Constantinou C, Payne N, van den Akker O, Inusa B	Excluded	Title
A Qualitative Exploration of Immigrant Muslim Older Adults' Experiences and Perceptions of Physical Activity	Salma J, Jones A, Ali SA, Salami B, Yamamoto S	Excluded	Title
A Qualitative Exploration of LGBTQ+ and Intersecting Identities Within Physical Activity Contexts	Herrick SSC, Duncan LR	Excluded	Title
A qualitative exploration of mentally tough behaviour in Australian football	Anthony DR, Gordon S, Gucciardi DF	Excluded	Title
A qualitative exploration of multi-stakeholder perspectives of before-school physical activity	Woodforde, J., Kuswara, K., Perales, F., Salmon, J., Gomersall, S., & Stylianou, M.	Excluded	Title
A Qualitative Exploration of Parental Views When Comparing Individual to Group Sports in Children with Autism Spectrum Disorder	Vella Fondacaro D, Vella Fondacaro F, Camilleri N	Excluded	Title
A Qualitative Exploration of Parents' Perceptions of Risk in Youth Contact Rugby	Anderson E, White A, Hardwicke J.	Excluded	Title
A Qualitative Exploration of Parents' Perceptions of Risk in Youth Contact Rugby.	Anderson E, White A, Hardwicke J	Excluded	Title
A Qualitative Exploration of Participant Experiences in the Avoiding Diabetes After Pregnancy Trial in Moms (ADAPT-M).	Sushko K, Weissman S, Bhatia D, Alliston P, Lipscombe L, Sherifali D.	Excluded	Title
A Qualitative Exploration of Participants' Experiences in a Randomized Controlled Trial of Weight Reduction Through a Nurse-Led Intervention.	Krishnasamy V, Manjini Jayaram K, Venkatachalam J	Excluded	Title
A qualitative exploration of participants' experiences of taking part in a walking programme: Perceived benefits, barriers, choices and use of intervention resources	Mitchell F, Stalker K, Matthews L, Mutrie N, Melling C, McConnachie A, Murray H, Melville CA	Excluded	Title
A qualitative exploration of patient and healthcare professionals' views and experiences of palliative rehabilitation during advanced lung cancer treatment.	Payne C, McIlfatrick S, Larkin P, Dunwoody L, Gracey J.	Excluded	Title
A qualitative exploration of people's experiences of pain neurophysiological education for chronic pain: The importance of relevance for the individual	Robinson V, King R, Ryan CG, Martin DJ	Excluded	Title
A Qualitative Exploration of Perceptions of a Digital Intervention to Promote Physical Activity in Older Adults.	Pollet, S., Denison-Day, J., Bradbury, K., Essery, R., Grey, E., Western, M., Mowbray, F., Smith, K. A., Slodkowska-Barabasz, J., Mutrie, N., Little, P., & Yardley, L. (	Excluded	Title
A Qualitative Exploration of Perceptions of a Digital Intervention to Promote Physical Activity in Older Adults.	Pollet S, Denison-Day J, Bradbury K, Essery R, Grey E, Western M, Mowbray F, Smith KA, Slodkowska-Barabasz J, Mutrie N, Little P, Yardley L	Excluded	Title
A qualitative exploration of perspectives of physical activity and sedentary behaviour among Indian migrants in Melbourne, Australia: how are they defined and what can we learn?	Fernandes, S., Caperchione, C. M., Thornton, L. E., & Timperio, A. (2021).	Excluded	Title
A qualitative exploration of physiotherapists' perceptions about exercise and physical activity: reflections on the results from a Delphi Study	Stennett, A., De Souza, L., & Norris, M.	Excluded	Title
A qualitative exploration of potential determinants of accelerated summer weight gain among school-age children	Tanskey LA, Goldberg JP, Chui K, Must A, Wright CM, Sacheck JM	Excluded	Title
A qualitative exploration of social and environmental factors affecting diet and activity in knee replacement patients	Hoffman SA, Ledford G, Cameron KA, Phillips SM, Pellegrini CA	Excluded	Title
A qualitative exploration of the "critical window": factors affecting Australian children's after-school physical activity	Stanley RM, Boshoff K, Dollman J	Excluded	Title
A qualitative exploration of the client experience of inter-professional practice in the delivery of ActivePlus	O'Sullivan GA, Hanlon C, Dentry T, Morris T, Banting L	Excluded	Title
A qualitative exploration of the clinical presentation, trajectory, management and recovery of COVID-19 in older people: Learning from frontline staff experiences.	Devi R, Daffu-O'Reilly A, Haunch K, Griffiths A, Jones L, Meyer J, Spilsbury K	Excluded	Title
A qualitative exploration of the health needs and goals of urban women to inform the tailoring and adaptation of Strong Hearts Healthy Communities: a community-based cardiovascular disease prevention intervention	Githinji P, Uribe ALM, Seguin-Fowler RA, Ayine P, et al.	Excluded	Title
A qualitative exploration of the impact of yoga on breast cancer survivors with aromatase inhibitor-associated arthralgias	Galantino ML, Greene L, Archetto B, Baumgartner M, Hassall P, Murphy JK, Umstetter J, Desai K	Excluded	Title
A qualitative exploration of the mechanisms, pathways and public health outcomes of a city centre 20mph speed limit intervention	Cleland CL, Baker G, Turner K, Jepson R, Kee F, et al.	Excluded	Title
A qualitative exploration of the work of embodiment in adolescent girls with obesity	Liné C, Moro MR, Lefèvre H, Thievenaz J, Lachal J	Excluded	Title
A qualitative focus group study of perceived barriers and benefits to exercise by self-described exercise status among older adults living with HIV	Johs NA, Kellar-Guenther Y, Jankowski CM, Neff H, Erlandson KM	Excluded	Title
A Qualitative Inquiry into the Eating Behavior and Physical Activity of Adolescent Girls and Boys in Indonesia	Roshita A, Kurniawan N, Hidayati W, Kurniati A, Sihombing M	Excluded	Title
A qualitative investigation into the perceived therapeutic benefits and barriers of a surf therapy intervention for youth mental health	Drake CJ, Keith M, Dober MR, Evans S, Olive LS. (Complement Ther Med, 2021)	Excluded	Title
A qualitative investigation of attitudes towards aerobic and resistance exercise amongst overweight and obese individuals	Guess N	Excluded	Title
A Qualitative Investigation of Australian Youth Perceptions to Enhance School Physical Activity: The Environmental Perceptions Investigation of Children's Physical Activity (EPIC-PA) Study	Hyndman B	Excluded	Title
A qualitative investigation of optimal perinatal health: the perspectives of south Asian grandmothers living in southern Ontario, Canada.	Kandasamy S, Anglin R, Gaind L, Desai D, Wahi G, Gupta M, Anand SS.	Excluded	Title
A qualitative investigation of optimal perinatal health: the perspectives of South Asian grandmothers living in southern Ontario, Canada.	Kandasamy S, Anglin R, Gaind L, Desai D, Wahi G, Gupta M, Anand SS	Excluded	Title
A qualitative investigation of physical activity compensation among older adults	Gray P, Crawford S, Wilson D, Prentice S, Thompson G	Excluded	Abstract
A qualitative investigation of school age children, their parents and school staff on their participation in the Digital Education to LImit Salt in the Home (DELISH) program	Bouterakos M, Booth A, Khokhar D, West M, Margerison C, Campbell KJ, Nowson CA, Grimes CA	Excluded	Title
A qualitative investigation of the health behaviours of young children from refugee families using photo elicitation interviews	Alsubhi M, Epton T, Goldthorpe J, Peters S	Excluded	Title
A qualitative investigation of the role of sport coaches in designing and delivering a complex community sport intervention for increasing physical activity and improving health.	Mansfield L, Kay T, Anokye N, Fox-Rushby J	Excluded	Title
A Qualitative Investigation of the Self-Perceived Health Behavior Changes in Seniors After Their Transitions Into a Retirement Home.	Haney DB, Fletcher PC, Robertson-Wilson JE.	Excluded	Title
A Qualitative Investigation on the Roles of Social Support on Physical Activity Behaviour among the Rural-Dwelling Older Women in Malaysia.	Marthammuthu, T., Hairi, F. M., Choo, W. Y., Salleh, N. A. M., & Hairi, N. N. (2021). A Qualitative Investigation on the Roles of Social Support on Physical Activity Behaviour among the Rural-Dwelling Older Women in Malaysia.	Excluded	Title
A qualitative longitudinal study of motivation in the REtirement in ACTion (REACT) physical activity intervention for older adults with mobility limitations.	Cross R, Greaves C, Withall J, Kritz M, Stathi A.	Excluded	Title
A qualitative research synthesis of contextual factors contributing to female overweight and obesity over the life course in sub-Saharan Africa.	Ozodiegwu ID, Littleton MA, Nwabueze C, Famojuro O, Quinn M, Wallace R, Mamudu HM	Excluded	Title
A qualitative study about how families coped with managing their well-being, children's physical activity and education during the COVID-19 school closures in England	Woodland L, Hodson A, Webster RK, Amlôt R, Smith LE, Rubin GJ	Excluded	Title
A qualitative study about how families coped with managing their well-being, children's physical activity and education during the COVID-19 school closures in England.		Excluded	Title
A qualitative study assessing cardiovascular risk factors: the accumulative stressors influencing societal integration of teenage African immigrants.	Zlotnick C, Goldblatt H, Shadmi E, Birenbaum-Carmeli D, Taychaw O	Excluded	Title
A qualitative study assessing the barriers and facilitators to physical activity in adults with hearing loss.	Goodwin, M. V., Hogervorst, E., & Maidment, D. W.	Excluded	Title
A qualitative study assessing the barriers and facilitators to physical activity in adults with hearing loss.	Goodwin MV, Hogervorst E, Maidment DW	Excluded	Title
A qualitative study conducted in the USA exploring Latino fathers' beliefs, attitudes and practices related to their young children's eating, physical activity and sedentary behaviours	Lindsay AC, Wallington SF, Muñoz MA, Greaney ML	Excluded	Title
A qualitative study examining medical provider advice, barriers, and perceived effectiveness in addressing childhood obesity to patients and families from a low-income community health clinic	Sastre LR, Matson S, Gruber KJ, Haldeman L	Excluded	Title
A qualitative study examining medical provider advice, barriers, and perceived effectiveness in addressing childhood obesity to patients and families from a low-income community health clinic.	Sastre LR, Matson S, Gruber KJ, Haldeman L	Excluded	Title
A qualitative study examining newly diagnosed breast cancer patients' experiences of participating in the Alberta Moving Beyond Breast Cancer (AMBER) prospective cohort study	Corcoran L, Friedenreich CM, McNeely ML, Culos-Reed NS, Bell G, Dickau L, Courneya KS, Vallance JK	Excluded	Title
A qualitative study examining the validity and comprehensibility of physical activity items: developed and tested in children with juvenile idiopathic arthritis	Flodén A, Broström EW, von Heideken J, Rostlund S, Nilsson R, Löwing K, Iversen MD	Excluded	Title
A qualitative study exploring facilitators for improved health behaviors and health behavior programs: mental health service users' perspectives	Graham C, Rollings C, de Leeuw S, Anderson L, Griffiths B, Long N	Excluded	Title
A qualitative study exploring facilitators for improved health behaviors and health behavior programs: mental health service users' perspectives.		Excluded	Title
A Qualitative Study Exploring Hospital Food Waste From the Patient Perspective.	Porter J, Collins J	Excluded	Title
A Qualitative Study Exploring People's Experience With the Multicomponent Community-Based Physical Activity Intervention ecofit During the COVID-19 Pandemic.	Jansson AK, Lubans DR, Smith JJ, Duncan MJ, Hansen V, Plotnikoff RC.	Excluded	Title
A qualitative study exploring pregnant women's weight-related attitudes and beliefs in UK: the BLOOM study	Padmanabhan U, Summerbell CD, Heslehurst N	Excluded	Title
A qualitative study exploring the expectations of people living with type 1 diabetes regarding prospective use of a hybrid closed-loop system	Quintal A, Messier V, Rabasa-Lhoret R, Racine E.	Excluded	Title
A Qualitative Study Exploring the Perceptions of Sedentary Behavior in Prostate Cancer Survivors Receiving Androgen-Deprivation Therapy	Trinh L, Arbour-Nicitopoulos KP, Sabiston CM, Alibhai SM, Jones JM, Berry SR, Loblaw A, Faulkner GE	Excluded	Title
A qualitative study exploring the usability of Nintendo Wii Fit among persons with multiple sclerosis.	Plow M, Finlayson M.	Excluded	Title
A qualitative study exploring the usability of Nintendo Wii Fit among persons with multiple sclerosis.	Plow M, Finlayson M.	Excluded	Title
A qualitative study exploring what it takes to be physically active with a stoma after surgery for rectal cancer	Saunders S, Brunet J	Excluded	Title
A qualitative study exploring women's beliefs about physical activity after stillbirth.	Huberty, J. L., Coleman, J., Rolfsmeyer, K., & Wu, S.	Excluded	Abstract
A qualitative study exploring women's beliefs about physical activity after stillbirth.	Huberty JL, Coleman J, Rolfsmeyer K, Wu S	Excluded	Duplicate
A qualitative study for understanding family and peer influences on obesity-related health behaviors in low-income African-American adolescents	St George SM, Wilson DK.	Excluded	Title
A qualitative study for understanding family and peer influences on obesity-related health behaviors in low-income African-American adolescents.	St George SM, Wilson DK	Excluded	Title
A Qualitative Study Identifying Barriers and Facilitators of Physical Activity in Rural Communities	Gilbert AS, Duncan DD, Beck AM, Eyler AA, Brownson RC	Excluded	Title
A qualitative study identifying challenges resulting from complex evidence on lifestyle factors and cancer: perspectives from Black and Latina cancer survivors and healthcare providers	Pichardo MS, Irwin ML, Sanft T, Ferrucci LM, Ginader A, Nguyen TH, Esserman D, Cartmel B, Molina Y	Excluded	Title
A qualitative study into the development of a physical activity legacy from the London 2012 Olympic Games.	Carter, R. V., & Lorenc, T.	Excluded	Title
A qualitative study into the development of a physical activity legacy from the London 2012 Olympic Games.	Carter RV, Lorenc T	Excluded	Title
A qualitative study investigating bipolar patients' expectations of a lifestyle intervention: A self-management program.	Bauer IE, Kiropoulos LA, Crist NP, Hamilton JE, Soares JC, Meyer TD	Excluded	Title
A Qualitative Study Investigating Health Care Professionals' Views on Barriers to Integrating Physical Activity Into Mild Cognitive Impairment/Dementia Care	Lou Y, Hong S, Li W	Excluded	Title
A qualitative study of 'fear' as a regulator of children's independent physical activity in the suburbs	O'Connor J, Brown A	Excluded	Title
A Qualitative Study of Barriers and Enablers of Physical Activity among Female Emirati University Students.	Burton NW, Barber BL, Khan A	Excluded	Title
A Qualitative Study of Client-Clinician Text Exchanges in a Mobile Health Intervention for Individuals With Psychotic Disorders.	Aschbrenner KA, Naslund JA, Gill LE, Bartels SJ, Ben-Zeev D	Excluded	Title
A qualitative study of daily activities that inform a process-based model of well-being among Singaporean adults.	Hashim J, Yi H, Foong PS, Tai ES, Nolan RP	Excluded	Title
A qualitative study of ecological and motivational factors to inform weight management interventions for Black men in the rural South of the United States	Abshire DA, Wippold GM, Wilson DK, Pinto BM, Probst JC, Hardin JW	Excluded	Title
A Qualitative Study of Environmental Factors Important for Physical Activity in Rural Adults.	Cleland, V., Hughes, C., Thornton, L., Venn, A., Squibb, K., & Ball, K.	Excluded	Title
A Qualitative Study of Environmental Factors Important for Physical Activity in Rural Adults.	Cleland V, Hughes C, Thornton L, Venn A, Squibb K, Ball K	Excluded	Title
A Qualitative Study of Exercise and Physical Activity in Adolescents with Pediatric-Onset Multiple Sclerosis	Sikes EM, Zimmerman G, Nash S, Desmarais L, Potts J, Green C	Excluded	Title
A qualitative study of facilitators and barriers to implementing worksite policies that support physical activity.	Bailey MM, Coller RK, Pollack Porter KM.	Excluded	Title
A Qualitative Study of Factors Perceived to Influence Physical Activity among Young Athletes after ACL Reconstruction.	Zwolski, C., Rethorn, T., Thomas, S., Goodway, J., Paterno, M., Quatman-Yates, C., & Schmitt, L.	Excluded	Title
A Qualitative Study of Factors Perceived to Influence Physical Activity among Young Athletes after ACL Reconstruction.	Zwolski C, Rethorn T, Thomas S, Goodway J, Paterno M, Quatman-Yates C, Schmitt L	Excluded	Title
A qualitative study of factors related to cardiometabolic risk in rural men	Morgan EH, Graham ML, Folta SC, Seguin RA	Excluded	Title
A qualitative study of healthy eating, physical activity, and mental health among single mothers in Canada	Pino Gavidia LA, MacDermid JC, Brunton L, Doralp S	Excluded	Title
A qualitative study of influences on long-term physical activity in physically active African American women.	Hubbell AM, Hardy EC, Astroth KS, Jenkins SH, Woith WM, Mallory C	Included
A qualitative study of interviewer-administered physical activity recalls by children.	Wilson, D. K., Baxter, S. D., Guinn, C., Pate, R. R., & McIver, K.	Excluded	Title
A qualitative study of interviewer-administered physical activity recalls by children.	Wilson DK, Baxter SD, Guinn C, Pate RR, McIver K	Excluded	Title
A Qualitative Study of Latino Grandparents' Involvement in and Support for Grandchildren's Leisure Time Physical Activity	Xie H, Caldwell LL, Loy S, Robledo M	Excluded	Title
A qualitative study of leadership characteristics among women who catalyze positive community change	Folta SC, Seguin RA, Ackerman J, Nelson ME	Excluded	Title
A Qualitative Study of Motivators, Strategies, Barriers, and Learning Needs Related to Healthy Cooking during Pregnancy	Garcia T, Duncanson K, Shrewsbury VA, Wolfson JA	Excluded	Title
A Qualitative Study of Older Adults' Experiences of Embedding Physical Activity Within Their Home Care Services in Ireland.	Burton E, Horgan NF, Cummins V, Warters A, Swan L, O'Sullivan M, Skelton DA, Townley B, Doyle F, Jabakhanji SB, Sorensen J, Rooney D, Murphy L, Galvin R	Excluded	Title
A qualitative study of patients' experiences of living with hard-to-heal leg ulcers	Olsson M, Wadin L, Åhlén J, Friman A	Excluded	Title
A qualitative study of patients' goals and expectations for self-management of COPD.	Wortz K, Cade A, Menard JR, Lurie S, Lykens K, Bae S, Jackson B, Su F, Singh K, Coultas D	Excluded	Title
A qualitative study of patients' views on the effects of breast-reduction surgery: a 2-year follow-up survey	Shakespeare V, Postle K.	Excluded	Title
A qualitative study of sedentary behaviours in stroke survivors: non-participant observations and interviews with stroke service staff in stroke units and community services.	Morton S, Hall J, Fitzsimons C, Hall J, English C, Forster A, Lawton R, Patel A, Mead G, Clarke DJ.	Excluded	Title
A qualitative study of staff's perspectives on implementing an after school program promoting youth physical activity	Zarrett N, Skiles B, Wilson DK, McClintock L	Excluded	Title
A Qualitative Study of Stress and Coping to Inform the LEADS Health Promotion Trial for African American Adolescents with Overweight and Obesity	Quattlebaum M, Kipp C, Wilson DK, Sweeney A, Loncar H, Brown A, Levine S, Zarrett N	Excluded	Title
A Qualitative Study of Stress and Coping to Inform the LEADS Health Promotion Trial for African American Adolescents with Overweight and Obesity.		Excluded	Title
A qualitative study of successful adolescent and young adult weight losers: implications for weight control intervention.	Jensen CD, Duraccio KM, Hunsaker SL, Rancourt D, Kuhl ES, Jelalian E, Wing RR.	Excluded	Title
A qualitative study of the drivers of socioeconomic inequalities in men's eating behaviours.	Stephens LD, Crawford D, Thornton L, Olstad DL, Morgan PJ, van Lenthe FJ, Ball K	Excluded	Title
A qualitative study of the health information seeking behaviour of adolescent girls in Iran indicates that public libraries could help supply information required about puberty	Taheri A, Yousefianzadeh O, Saeedizadeh M	Excluded	Title
A qualitative study of the infant feeding beliefs and behaviours of mothers with low educational attainment.	Russell CG, Taki S, Azadi L, Campbell KJ, Laws R, Elliott R, Denney-Wilson E	Excluded	Title
A qualitative study of the perceived benefits of participating in a spinal cord rehabilitation intervention	Shackleton C, Swartz L, Skowno P, Evans R, West S, Albertus Y, Derman W, Bantjes J	Excluded	Title
A Qualitative Study of the Perspectives of Healthcare Professionals on Features of Digital Health Interventions to Support Physical Activity in Solid Organ Transplant Recipients	Handler, L., Jaloul, P., Clancy, J., Cuypers, B., Muir, J., Hemphill, J., Janaudis-Ferreira, T., Gottesman, C., Wickerson, L., Lovas, M., Cafazzo, J. A., & Mathur, S.	Excluded	Title
A qualitative study of users' experiences after 3 months: the first Rwandan diabetes self-management Smartphone application "Kir'App"	Kabeza CB, Harst L, Schwarz PEH, Timpel P	Excluded	Title
A qualitative study of users' experiences after 3 months: the first Rwandan diabetes self-management Smartphone application "Kir'App".	Kabeza CB, Harst L, Schwarz PEH, Timpel P	Excluded	Title
A qualitative study of women's perceptions of provider advice about diet and physical activity during pregnancy.	Ferrari RM, Siega-Riz AM, Evenson KR, et al.	Excluded	Title
A qualitative study on hypertensive care behavior in primary health care settings in Malaysia.	Shima R, Farizah MH, Majid HA	Excluded	Title
A qualitative study on multisector activities to prevent childhood obesity in the municipality of Seinajoki, Finland.	Koivusilta L, Alanne S, Kamila M, Ståhl T	Excluded	Title
A qualitative study on multisector activities to prevent childhood obesity in the municipality of Seinajoki, Finland.	Koivusilta L, Alanne S, Kamila M, Ståhl T	Excluded	Title
A Qualitative Study on Parental and Community Stakeholder Views of the Link between Full-Day Kindergarten and Health in Southern Nevada.	Coughenour C, Pharr J, Gakh M, Clark S, Cheong P.	Excluded	Title
A qualitative study on the background of long-term maintenance patients at a private Japanese dental clinic	Kato T, Sugiyama S, Makino M, Naito T	Excluded	Title
A Qualitative Study on the Experiences of Therapists Delivering the Promoting Activity, Independence and Stability in Early Dementia (PrAISED) Intervention During the COVID-19 Pandemic	Cowley A, Booth V, Di Lorito C, Chandria P, Chadwick O, Stanislas C, Dunlop M, Howe L, Harwood RH, Logan PA	Excluded	Title
A qualitative study reporting maternal perceptions of the importance of play for healthy growth and development in the first two years of life.	Prioreschi A, Wrottesley SV, Slemming W, Cohen E, Norris SA.	Excluded	Title
A Qualitative Study to Examine Feasibility and Design of an Online Social Networking Intervention to Increase Physical Activity in Teenage Girls	Van Kessel G, Kavanagh M, Maher C	Excluded	Title
A qualitative study to examine how differences in motivation can inform the development of targeted physical activity interventions for African American women.	Sweeney, A. M., Wilson, D. K., & Brown, A.	Included
A qualitative study to examine how differences in motivation can inform the development of targeted physical activity interventions for African American women.	Sweeney AM, Wilson DK, Brown A	Excluded	Duplicate
A qualitative study to examine how differences in motivation can inform the development of targeted physical activity interventions for African American women.	Sweeney AM, Wilson DK, Brown A	Excluded	Duplicate
A qualitative study to explore the acceptability and usefulness of personalized biofeedback to motivate physical activity in cancer survivors.	Brannon GE, Ray M, Cho P, Baum M, Beg MS, Bevers T, Schembre SM, Basen-Engquist K, Liao Y.	Excluded	Title
A Qualitative Study: African-American Girls' Perceptions of Why Physical Activity Declines in High School	Williams WM, Berry DC	Excluded	Title
A qualitative synthesis of factors influencing maintenance of lifestyle behaviour change in individuals with high cardiovascular risk	Murray J, Fenton G, Honey S, Bara AC, Hill KM, House A	Excluded	Title
A qualitative synthesis of factors influencing maintenance of lifestyle behaviour change in individuals with high cardiovascular risk.	Murray J, Fenton G, Honey S, Bara AC, Hill KM, House A	Excluded	Title
A qualitative synthesis of the perceived factors that affect participation in physical activity among children and adolescents with type 1 diabetes	Dash K, Sabharwal M, Joseph A, Kothari M, Iyer S, Sabharwal S, Mohan V	Excluded	Title
A Qualitative Systematic Review of Public-Private Partnership in Promoting Physical Activity.	Lee, Y., Yun, L., Kim, M. L., & Washington, M.	Excluded	Title
A Qualitative Systematic Review of Public-Private Partnership in Promoting Physical Activity.	Lee Y, Yun L, Kim ML, Washington M	Excluded	Title
A qualitative theory guided analysis of stroke survivors' perceived barriers and facilitators to physical activity.	Nicholson SL, Donaghy M, Johnston M, Sniehotta FF, van Wijck F, Johnston D, Greig C, McMurdo ME, Mead G.	Excluded	Title
A qualitative, longitudinal study exploring obese adolescents' attitudes toward physical activity.	Lindelof A, Nielsen CV, Pedersen BD	Excluded	Title
A qualitative, prospective study of children's understanding of weight gain.	Rodgers RF, Wertheim EH, Damiano SR, Gregg KJ, Paxton SJ	Excluded	Title
A quasi-experimental cross-disciplinary evaluation of the impacts of education outside the classroom on pupils' physical activity, well-being and learning: the TEACHOUT study protocol	Nielsen G, Mygind E, Bølling M, Otte CR, Schneller MB, Schipperijn J, Ejbye-Ernst N, Bentsen P	Excluded	Title
A quasi-experimental study to mobilize rural low-income communities to assess and improve the ecological environment to prevent childhood obesity	Peters P, Gold A, Abbott A, Contreras D, Keim A, Oscarson R, Procter S, Remig V, Smathers C, Mobley AR.	Excluded	Title
A quasi-experimental study to mobilize rural low-income communities to assess and improve the ecological environment to prevent childhood obesity.	Peters P, Gold A, Abbott A, Contreras D, Keim A, Oscarson R, Procter S, Remig V, Smathers C, Mobley AR	Excluded	Title
A question of balance: Explaining differences between parental and grandparental perspectives on preschoolers' feeding and physical activity	Eli K, Howell K, Fisher PA, Nowicka P	Excluded	Title
A randomised controlled, feasibility study to establish the acceptability of early outpatient review and early cardiac rehabilitation compared to standard practice after cardiac surgery and viability of a future large-scale trial (FARSTER).	Ngaage DL, Mitchell N, Dean A, Mitchell A, Hinde S, Akowuah E, Doherty P, Nichols S, Fairhurst C, Flemming K, Hewitt C, Ingle L, Watson J.	Excluded	Title
A randomized prospective trial of a worksite intervention program to increase physical activity	Gazmararian JA, Elon L, Newsome K, Schild L, Jacobson KL	Excluded	Title
A Randomized Sham-Controlled Mixed Methods Pilot Study of the Feasibility of Acupuncture for Chemotherapy-Induced Neuropathy: Lessons Learned From Patient Experiences in Integrative Cancer Care	Lagerstedt K, Efverman A	Excluded	Title
A randomized-controlled, pilot intervention on diabetes prevention and healthy lifestyles in the New York City Korean community	Islam NS, Zanowiak JM, Wyatt LC, Chun K, Lee L, Kwon SC, Trinh-Shevrin C	Excluded	Title
A randomized, feasibility trial of an exercise and nutrition-based rehabilitation programme (ENeRgy) in people with cancer.	Hall CC, Skipworth RJE, Blackwood H, Brown D, Cook J, Diernberger K, Dixon E, Gibson V, Graham C, Hall P, Haraldsdottir E, Hopkinson J, Lloyd A, Maddocks M, Norris L, Tuck S, Fallon MT, Laird BJA.	Excluded	Title
A randomized, feasibility trial of an exercise and nutrition-based rehabilitation programme (ENeRgy) in people with cancer.	Hall CC, Skipworth RJE, Blackwood H, Brown D, Cook J, Diernberger K, Dixon E, Gibson V, Graham C, Hall P, Haraldsdottir E, Hopkinson J, Lloyd A, Maddocks M, Norris L, Tuck S, Fallon MT, Laird BJA.	Excluded	Title
A rapid review exploring the role of yoga in healing psychological trauma.	English A, McKibben E, Sivaramakrishnan D, Hart N, Richards J, Kelly P.	Excluded	Title
A Rapid Review Exploring the Role of Yoga in Healing Psychological Trauma.	English A, McKibben E, Sivaramakrishnan D, Hart N, Richards J, Kelly P	Excluded	Title
A RE-AIM evaluation of Healthy Together: a family-centred program to support children's healthy weights.	Bottorff JL, Huisken A, Hopkins M, Nesmith C	Excluded	Title
A realist evaluation of a physical activity participation intervention for children and youth with disabilities: what works, for whom, in what circumstances, and how?	Willis CE, Reid S, Elliott C, Rosenberg M, Nyquist A, et al.	Excluded	Title
A realist evaluation of the feasibility of a randomised controlled trial of a digital music and movement intervention for older people living in care homes.	Ofosu EF, De Nys L, Connelly J, Ryde GC, Whittaker AC	Excluded	Title
A recurring rollercoaster ride: a qualitative study of the emotional experiences of parents of children with juvenile idiopathic arthritis.	Gómez-Ramírez O, Gibbon M, Berard R, Jurencak R, Green J, Tucker L, Shiff N, Guzman J.	Excluded	Title
A recurring rollercoaster ride: a qualitative study of the emotional experiences of parents of children with juvenile idiopathic arthritis.	Gómez-Ramírez O, Gibbon M, Berard R, Jurencak R, Green J, Tucker L, Shiff N, Guzman J	Excluded	Title
A remote group-mediated daylong physical activity intervention for older adults with chronic pain: Results of the MORPH-II randomized pilot trial	Fanning J, Brooks AK, Ford S, Robison JT, Irby MB, Rejeski WJ	Excluded	Title
A Remote Health Coaching, Text-Based Walking Program in Ethnic Minority Primary Care Patients with Overweight and Obesity.	Smart MH, Nabulsi NA, Gerber BS, Gupta I, Di Eugenio B, Ziebart B, Sharp LK	Excluded	Title
A Remotely Delivered Progressive Walking Intervention for Adults With Persistent Symptoms of a Mild Traumatic Brain Injury: Feasibility and Exploration of Its Impact.	Alarie C, Gagnon I, de Guise E, McKerral M, Kersalé M, Hoog BVH, Swaine B.	Excluded	Title
A remotely delivered, peer-led intervention to improve physical activity and quality of life in younger breast cancer survivors.	Weiner LS, Nagel S, Irene Su H, Hurst S, Levy SS, Arredondo EM, Hekler E, Hartman SJ.	Excluded	Title
A remotely delivered, peer-led intervention to improve physical activity and quality of life in younger breast cancer survivors.	Weiner LS, Nagel S, Irene Su H, Hurst S, Levy SS, Arredondo EM, Hekler E, Hartman SJ.	Excluded	Title
A Remotely Delivered, Peer-Led Physical Activity Intervention for Younger Breast Cancer Survivors (Pink Body Spirit): Protocol for a Feasibility Study and Mixed Methods Process Evaluation	Weiner LS, Nagel S, Su HI, Hurst S, Hartman SJ	Excluded	Title
A Residual U-Net Neural Network for Seismocardiogram Denoising and Analysis During Physical Activity	Nikbakht M, Chan M, Lin DJ, Gazi AH, Inan OT	Excluded	Title
A retrospective qualitative evaluation of barriers and facilitators to the implementation of a school-based running programme	Chalkley AE, Routen AC, Harris JP, et al.	Excluded	Title
A review of breast cancer survivorship issues from survivors' perspectives	Cho J, Jung SY, Lee JE, Shim EJ, Kim NH, Kim Z, Sohn G, Youn HJ, Kim KS, Kim H, Lee JW, Lee MH	Excluded	Title
A review of electronic interventions for prevention and treatment of overweight and obesity in young people	Nguyen B, Kornman KP, Baur LA	Excluded	Title
A Review of Smartphone Applications for Promoting Physical Activity	Coughlin SS, Whitehead M, Sheats JQ, Mastromonico J, Smith S	Excluded	Title
A review of the use of a systematic observation method in coaching research between 1997 and 2016.	Cope E, Partington M, Harvey S	Excluded	Title
A review of treatment interventions in whiplash-associated disorders	Seferiadis A, Rosenfeld M, Gunnarsson R.	Excluded	Title
A rural community moves closer to sustainable obesity prevention - an exploration of community readiness pre and post a community-based participatory intervention	Whelan J, Love P, Millar L, Allender S, Morley C, Bell C	Excluded	Title
A Scale to Assess the Methodological Quality of Studies Assessing Usability of Electronic Health Products and Services: Delphi Study Followed by Validity and Reliability Testing	Silva AG, Simões P, Santos R, Queirós A, Rocha NP, Rodrigues M	Excluded	Title
A school-based intervention ('Girls Active') to increase physical activity levels among 11- to 14-year-old girls: cluster RCT	Harrington DM, Davies MJ, Bodicoat D, Charles JM, Chudasama YV, Gorely T, Khunti K, Rowlands AV, Sherar LB, Tudor-Edwards R, Yates T, Edwardson CL	Excluded	Title
A Scoping Review of Inclusive Out-of-School Time Physical Activity Programs for Children and Youth With Physical Disabilities.	Arbour-Nicitopoulos KP, Grassmann V, Orr K, McPherson AC, Faulkner GE, Wright FV.	Excluded	Title
A Scoping Review of Self-Care Within the Context of Obesity-Related Outcomes Among Faith Leaders	West NT, Harmon BE, Case T, Huey M, Webb BL, Nelson J, Webster KH, Webster TA, Leach CH	Excluded	Title
A second chance: meanings of body weight, diet, and physical activity to women who have experienced cancer	Maley M, Warren BS, Devine CM	Excluded	Title
A self-control training app to increase self-control and reduce aggression - A full factorial design	Kip H, Da Silva MC, Bouman YHA, van Gemert-Pijnen LJEWC, Kelders SM	Excluded	Title
A self-perception explanation of excessive exercise in young adults with anorexia and/or bulimia	Ouellet M, Monthuy-Blanc J, Pauzé R, Rousseau M, Bouchard S	Excluded	Title
A Short Digital Food Frequency Questionnaire (DIGIKOST-FFQ) Assessing Dietary Intake and Other Lifestyle Factors Among Norwegians: Qualitative Evaluation With Focus Group Interviews and Usability Testing.	Henriksen HB, Knudsen MD, Carlsen MH, Hjartåker A, Blomhoff R	Excluded	Title
A simplified longitudinal model for the development of Type 2 Diabetes Mellitus.	De Gaetano A, Nagy I, Kiss D, Romanovski VG, Hardy TA.	Excluded	Title
A simplified longitudinal model for the development of Type 2 Diabetes Mellitus.	De Gaetano A, Nagy I, Kiss D, Romanovski VG, Hardy TA	Excluded	Title
A Smart Web Aid for Preventing Diabetes in Rural China: Preliminary Findings and Lessons	Chen P, Chai J, Cheng J, Li K, Xie S, Liang H, Shen X, Feng R, Wang D	Excluded	Title
A Social Ecological Perspective on Physical Activity of Low-Income Older Adults in Singapore	Lin SH	Excluded	Title
A socio-ecological approach to reduce the physical activity drop-out ratio in primary care-based patients with type 2 diabetes: the SENWI study protocol for a randomized control trial.	Jabardo-Camprubí G, Bort-Roig J, Donat-Roca R, Milà-Villarroel R, Sitjà-Rabert M, McKenna J, Puig-Ribera A.	Excluded	Title
A Struggle for Survival: Meaning of Late Life in a Rural District in Uganda: A Qualitative Study	Knizek BL, Vancampfort D, Kwiringira J, Kyazike E, Mugisha J	Excluded	Title
A study on the configuration of factors influencing overweight and obesity in adolescents based on fuzzy set qualitative comparative analysis	Song Y, Li X, Hu B, Chen Y, Cui P, Liang Y, He X, Yang G, Li J	Excluded	Title
A study protocol for a randomised controlled feasibility trial of an intervention to increase activity and reduce sedentary behaviour in people with severe mental illness: Walking fOR Health (WORtH) Study.	McDonough SM, Howes SC, Dillon M, McAuley J, Brady J, Clarke M, Lait E, McArdle D, O'Neill T, Wilson I, Niven A, Williams J	Excluded	Title
A Summer Health Program for African-American High School Students in Baltimore, Maryland: Community Partnership for Integrative Health	Pierce B, Bowden B, McCullagh M, Diehl A, Chissell Z, Rodriguez R, Berman BM, D Adamo CR	Excluded	Title
A survey of Parkinson's disease patients: most bothersome symptoms and coping preferences.	Uebelacker LA, Epstein-Lubow G, Lewis T, Broughton MK, Friedman JH.	Excluded	Title
A systematic literature review of sport and physical activity participation in culturally and linguistically diverse (CALD) migrant populations	O'Driscoll T, Banting LK, Borkoles E, Eime R, Polman R.	Excluded	Title
A Systematic Narrative Review of Recent Obesity Interventions with Black Women in the United States.	Tidwell Torres M, Bailey A, Riscia PM, Kang AW.	Excluded	Title
A systematic review and economic evaluation of exercise referral schemes in primary care: a short report	Campbell F, Holmes M, Everson-Hock E, Davis S, Buckley Woods H, Anokye N, Tappenden P, Kaltenthaler E	Excluded	Title
A Systematic Review and Meta-analysis of Physical Exercise Prehabilitation in Major Abdominal Surgery (PROSPERO 2017 CRD42017080366)	Heger P, Probst P, Wiskemann J, Steindorf K, Diener MK, Mihaljevic AL	Excluded	Title
A systematic review and meta-analysis of social cognitive theory-based physical activity and/or nutrition behavior change interventions for cancer survivors.	Stacey FG, James EL, Chapman K, Courneya KS, Lubans DR.	Excluded	Title
A systematic review and meta-analysis of studies of reactivity to digital in-the-moment measurement of health behaviour	König LM, Allmeta A, Christlein N, Van Emmenis M, Sutton S	Excluded	Title
A systematic review and meta-analysis of the effects of non-pharmacological interventions on quality of life in adults with multiple sclerosis.	Gitman V, Moss K, Hodgson D	Excluded	Title
A Systematic Review and Qualitative Synthesis Resulting in a Typology of Elementary Classroom Movement Integration Interventions	Vazou S, Webster CA, Stewart G, et al.	Excluded	Title
A systematic review and thematic synthesis exploring how a previous experience of physical activity influences engagement with cardiac rehabilitation.	McHale S, Astin F, Neubeck L, et al.	Excluded	Title
A Systematic Review of Correlates of Sedentary Behavior in Adults	O'Donoghue G, Perchoux C, Mensah K, Lakerveld J, van der Ploeg H, Bernaards C, et al.	Excluded	Title
A systematic review of exercise modalities that reduce pro-inflammatory cytokines in humans and animals' models with mild cognitive impairment or dementia.	Ayari S, Abellard A, Carayol M, Guedj É, Gavarry O.	Excluded	Title
A systematic review of exercise modalities that reduce pro-inflammatory cytokines in humans and animals' models with mild cognitive impairment or dementia.	Ayari S, Abellard A, Carayol M, Guedj É, Gavarry O	Excluded	Title
A Systematic Review of Fitness Apps and Their Potential Clinical and Sports Utility for Objective and Remote Assessment of Cardiorespiratory Fitness	Muntaner-Mas A, Martinez-Nicolas A, Lavie CJ, Blair SN, Ross R, Arena R, Ortega FB	Excluded	Title
A systematic review of grandparents' influence on grandchildren's cancer risk factors.	Chambers SA, Rowa-Dewar N, Radley A, Dobbie F	Excluded	Title
A SYSTEMATIC REVIEW OF GROUP WALKING IN PHYSICALLY HEALTHY PEOPLE TO PROMOTE PHYSICAL ACTIVITY	Meads C, Exley J	Excluded	Title
A systematic review of interventions for promoting active transportation to school	Chillón P, Evenson KR, Vaughn A, Ward DS	Excluded	Title
A systematic review of perceived barriers and motivators to physical activity after stroke.	Nicholson S, Sniehotta FF, van Wijck F, Greig CA, Johnston M, McMurdo ME, Dennis M, Mead GE.	Excluded	Title
A systematic review of programs and interventions for reduction of sickness absence in nursing staff with work-related musculoskeletal disorders	Sepehrian R, Aghaei Hashjin A, Farahmandnia H	Excluded	Title
A systematic review of qualitative studies exploring the factors influencing the physical activity levels of Arab migrants.	El Masri, A., Kolt, G. S., & George, E. S.	Excluded	Title
A systematic review of sarcopenia prevalence and associated factors in people living with human immunodeficiency virus.	SeyedAlinaghi S, Ghayomzadeh M, Mirzapour P, Maroufi SF, Pashaei Z, Ali Z, Tantuoyir MM, Aghaie N, Vahedi F, Salmani R, MohsseniPour M, Qaderi K, Shahidi R, Peyman A, Varshochi S, Afzalian A, Maroufi SP, Mehraeen E, Dadras O, Hackett D	Excluded	Title
A systematic review of sarcopenia prevalence and associated factors in people living with human immunodeficiency virus.	SeyedAlinaghi S, Karami C, Shokri F, Khalili H.	Excluded	Title
A systematic review of the health and well-being impacts of school gardening: synthesis of quantitative and qualitative evidence	Ohly H, Gentry S, Wigglesworth R, Bethel A, Lovell R, Garside R	Excluded	Title
A systematic review of the health and well-being impacts of school gardening: synthesis of quantitative and qualitative evidence	Ohly H, Gentry S, Wigglesworth R, Bethel A, Lovell R, Garside R	Excluded	Title
A Systematic Review of the Relationship between Social Isolation and Physical Health in Adults	Sherman DW, Alfano AR, Alfonso F, Duque CR, Eiroa D, Marrero Y, Muñecas T, Radcliffe-Henry E, Rodriguez A, Sommer CL	Excluded	Title
A systematic review of web-based interventions for patient empowerment and physical activity in chronic diseases: relevance for cancer survivors	Kuijpers W, Groen WG, Aaronson NK, van Harten WH	Excluded	Title
A systematic review on noncommunicable diseases among working women	Idris IB, Azit NA, Abdul Ghani SR, Syed Nor SF, Mohammed Nawi A	Excluded	Title
A Systematic Review on Risk Factors in Developing a First-Time Venous Leg Ulcer	Meulendijks AM, de Vries FMC, van Dooren AA, Schuurmans MJ, Neumann HAM.	Excluded	Title
A systematic review on risk factors in developing a first-time Venous Leg Ulcer.	Meulendijks AM, de Vries FMC, van Dooren AA, Schuurmans MJ, Neumann HAM	Excluded	Title
A Systematic Review on the Use of Wearable Body Sensors for Health Monitoring: A Qualitative Synthesis	Kristoffersson A, Lindén M	Excluded	Title
A tale of two cases:' the health, illness, and physical activity stories of two children living with cystic fibrosis.	Moola FJ, Faulkner GE	Excluded	Title
A technology-assisted health coaching intervention vs. enhanced usual care for Primary Care-Based Obesity Treatment: a randomized controlled trial	Viglione C, Bouwman D, Rahman N, Fang Y, Beasley JM, Sherman S, Pi-Sunyer X, Wylie-Rosett J, Tenner C, Jay M	Excluded	Title
A Technology-Based Pregnancy Health and Wellness Intervention (Two Happy Hearts): Case Study	Jimah T, Borg H, Kehoe P, Pimentel P, Turner A, Labbaf S, Asgari Mehrabadi M, Rahmani AM, Dutt N, Guo Y	Excluded	Title
A technology-enabled Counselling program versus a delayed treatment control to support physical activity participation in people with inflammatory arthritis: study protocol for the OPAM-IA randomized controlled trial.	Li LC, Feehan LM, Shaw C, Xie H, Sayre EC, Aviña-Zubeita A, Grewal N, Townsend AF, Gromala D, Noonan G, Backman CL	Excluded	Title
A technology-enabled multi-disciplinary team-based care model for the management of Long COVID and other fatiguing illnesses within a federally qualified health center: protocol for a two-arm, single-blind, pragmatic, quality improvement professional cluster randomized controlled trial.	Godino JG, Samaniego JC, Sharp SP, Taren D, Zuber A, Armistad AJ, Dezan AM, Leyba AJ, Friedly JL, Bunnell AE, Matthews E, Miller MJ, Unger ER, Bertolli J, Hinckley A, Lin JS, Scott JD, Struminger BB, Ramers C.	Excluded	Title
A telehealth strategy for increasing adherence in the treatment of hypertension in primary care.	Santos MV, Oliveira DC, Novaes Mde A	Excluded	Title
A telehealth strategy for increasing adherence in the treatment of hypertension in primary care.	Santos MV, Oliveira DC, Novaes Mde A	Excluded	Title
A territorial approach to physical exercise and sports in children in Córdoba, Argentina	Lavin J	Excluded	Title
A thematic analysis of the perceptions of a community-based exercise program on the health and well-being of ageing adults	Dabkowski E, Porter JE, Barbagallo M	Excluded	Title
A thematic cluster analysis of parents' online discussions about fussy eating	Markides BR, Laws R, Hesketh K, Maddison R, Denney-Wilson E, Campbell KJ.	Excluded	Title
A Thematic Synthesis Considering the Factors which Influence Multiple Sclerosis Related Fatigue during Physical Activity	Mezini S, Soundy A.	Excluded	Title
A theory of planned behaviour perspective on practitioners' beliefs toward the integration of the WIXX communication campaign messages and activities into daily practice	Bélanger-Gravel A, Lottinville S, Beaurivage D, Laferté M, Therrien F, Gauvin L	Excluded	Title
A theory-informed qualitative exploration of social and environmental determinants of physical activity and dietary choices in adolescents with intellectual disabilities in their final year of school.	Stevens, G., Jahoda, A., Matthews, L., Hankey, C., Melville, C., Murray, H., & Mitchell, F.	Excluded	Title
A theory-informed qualitative exploration of social and environmental determinants of physical activity and dietary choices in adolescents with intellectual disabilities in their final year of school.	Stevens G, Jahoda A, Matthews L, Hankey C, Melville C, Murray H, Mitchell F	Excluded	Title
A theory-informed qualitative exploration of social and environmental determinants of physical activity and dietary choices in adolescents with intellectual disabilities in their final year of school.	Stevens G, Jahoda A, Matthews L, Hankey C, Melville C, Murray H, Mitchell F	Excluded	Title
A theory-informed systematic review to understand physical activity among women in Gulf Cooperation Council countries.	Osabi LA, van de Klundert J, Alhurishi SA, Cramm JM.	Excluded	Title
A thing about karate in physical culture	Piepiora PA, Čaplová P, Cynarski WJ	Excluded	Title
A transcultural health education programme led by immigrant adolescents in Southern Spain	Soriano-Ayala E, Cala VC	Excluded	Title
A Two-Year Longitudinal, Cross-Sectional Evaluation of Resident Physician Burnout: An Exploration of the Effects of Stress, Satisfaction, Exercise and EMR	Dziadkowiec O, Durbin JS, Novak ML, Patt-Rappaport Z, Guldner G	Excluded	Title
A type 2 diabetes prevention website for African Americans, Caucasians, and Mexican Americans: formative evaluation.	Reininger B, Mecca LP, Stine KM, Schultz K, Ling L, Halpern D.	Excluded	Title
A Typical Week With Mild Cognitive Impairment	Renn BN, Wool JL, Belza B	Excluded	Title
A university system-wide qualitative investigation into student physical activity promotion conducted on college campuses.	Milroy, J. J., Wyrick, D. L., Bibeau, D. L., Strack, R. W., & Davis, P. G.	Excluded	Title
A university system-wide qualitative investigation into student physical activity promotion conducted on college campuses.	Milroy JJ, Wyrick DL, Bibeau DL, Strack RW, Davis PG	Excluded	Title
A university, community coalition, and town partnership to promote walking	Griffin SF, Williams JE, Hickman P, Kirchner A, Spitler H	Excluded	Title
A Video Game for Brazilian T1D Children about Knowledge of Disease and Self-care	Sparapani VC, Fels S, Kamal N, Ortiz La Banca R, Nascimento LC	Excluded	Title
A video-game group intervention: Experiences and perceptions of adults with chronic stroke and their therapists.	Rand D, Givon N, Avrech Bar M.	Excluded	Title
A Virtual Reality Exergame to Engage Adolescents in Physical Activity: Mixed Methods Study Describing the Formative Intervention Development Process.	Farič N, Smith L, Hon A, Potts HWW, Newby K, Steptoe A, Fisher A.	Excluded	Title
A Voice-Activated Device Exercise and Social Engagement Program for Older Adult-Care Partner Dyads: Pilot Clinical Trial and Focus Group Study Evaluating the Feasibility, Use, and Estimated Functional Impact of EngAGE.	Huisingh-Scheetz M, Nicholson Iii RF, Shervani S, Smith C, Danilovich M, Finch L, Montoya Y, Hawkley LC.	Excluded	Title
A walking programme and a supervised exercise class versus usual physiotherapy for chronic low back pain	Hurley DA, O'Donoghue G, Tully MA, Moffett JK, van Mechelen W, Daly L, Boreham CA, McDonough SM.	Excluded	Title
A Web-Based Mind-Body Intervention (Mindful Steps) for Promoting Walking in Chronic Cardiopulmonary Disease: Insights From a Qualitative Study	Kraemer KM, Kilgore K, Litrownik D, Jean-Laurent B, Wayne PM, Richardson CR, Moy ML, Yeh GY	Excluded	Title
A web-based program to improve treatment adherence in patients with type 2 diabetes: Development and study protocol	Vluggen S, Hoving C, Schaper NC, de Vries H	Excluded	Title
A Website to Promote Physical Activity in People With Type 2 Diabetes Living in Remote or Rural Locations: Feasibility Pilot Randomized Controlled Trial	Connelly J, Kirk A, Masthoff J, MacRury S	Excluded	Title
A WhatsApp-delivered intervention to promote physical activity in young children with autism spectrum disorder.	Yarımkaya E, Esentürk OK, İlhan EL, Karasu N.	Excluded	Title
A whole system approach to increasing children's physical activity in a multi-ethnic UK city: a process evaluation protocol.	Hall J, Bingham DD, Seims A, Dogra SA, Burkhardt J, Nobles J, McKenna J, Bryant M, Barber SE, Daly-Smith A.	Excluded	Title
A Will Without a Way: Barriers and Facilitators to Exercise During Pregnancy of Low-Income, African American Women	Elizabeth E. Krans & Judy C. Chang	Included
A Win-Win for Sport and Exercise Medicine and Primary Care: A Qualitative Case Study of the Added Competence Model in Canada	Thornton JS, Grierson L, Vanstone M, Allice I, Mahmud M, Mountjoy M	Excluded	Title
A workplace-based intervention to increase levels of daily physical activity: the Travel to Work cluster RCT	Audrey S, Fisher H, Cooper A, Gaunt D, Metcalfe C, Garfield K, Hollingworth W, Procter S, Gabe-Walters M, Rodgers S, Gillison F, Davis A, Insall P.	Excluded	Title
A workplace-based intervention to increase levels of daily physical activity: the Travel to Work cluster RCT.	Audrey S, Fisher H, Cooper A, Gaunt D, Metcalfe C, Garfield K, Hollingworth W, Procter S, Gabe-Walters M, Rodgers S, Gillison F, Davis A, Insall P	Excluded	Title
ABC of prescribing exercise as medicine: a narrative review of the experiences of general practitioners and patients	O'Regan A, Pollock M, D'Sa S, Niranjan V	Excluded	Title
Aboriginal young people's experiences of type 2 diabetes diagnosis, management and support: A qualitative study in the Kimberley region of Western Australia	Spry E, Seear K, Harkin B, O'Donnell V, Maple-Brown L, Atkinson D, Kirkham R	Excluded	Title
Absence of Improvement With Exercise in Some Patients With Knee Osteoarthritis: A Qualitative Study of Responders and Nonresponders.	Hinman RS, Jones SE, Nelligan RK, Campbell PK, Hall M, Foster NE, Russell T, Bennell KL.	Excluded	Title
Absent, Incapable, and "Normal": Understanding the Inclusiveness of Visually Impaired Students' Experiences in Integrated Physical Education	Haegele JA, Ball LE, Zhu X, Keene MA, Nowland LA	Excluded	Title
Accelerometer measured sedentary behavior and physical activity in white and black adults: The REGARDS study	Hooker SP, Hutto B, Zhu W, Blair SN, Colabianchi N, Vena JE, Rhodes D, Howard VJ.	Excluded	Title
Acceptability and feasibility of a Fitbit physical activity monitor for endometrial cancer survivors	Rossi A, Frechette L, Miller D, et al.	Excluded	Title
Acceptability and feasibility of a low-cost, theory-based and co-produced intervention to reduce workplace sitting time	Mackenzie K, Goyder E, Eves F	Excluded	Title
Acceptability and Feasibility of an Isometric Resistance Exercise Program for Abdominal Cancer Surgery: An Embedded Qualitative Study.	Hashem F, Stephensen D, Bates A, Pellatt-Higgins T, Hobbs RNP, Hopkins M, Woodward H, Stavropoulou C, Swaine IL, Ali H	Excluded	Title
Acceptability and feasibility of potential intervention strategies for influencing sedentary time at work: focus group interviews in executives and employees.	De Cocker K, Veldeman C, De Bacquer D, Braeckman L, Owen N, Cardon G, De Bourdeaudhuij I.	Excluded	Title
Acceptability and feasibility of potential intervention strategies for influencing sedentary time at work: focus group interviews in executives and employees.	De Cocker K, Veldeman C, De Bacquer D, Braeckman L, Owen N, Cardon G, De Bourdeaudhuij I.	Excluded	Title
Acceptability and Feasibility of Single-Component Primary School Physical Activity Interventions to Inform the AS Project	Taylor SL, Noonan RJ, Knowles ZR, McGrane B, Curry WB, Fairclough SJ	Excluded	Title
Acceptability and feasibility of the mHealth intervention 'MyDayPlan' to increase physical activity in a general adult population	Degroote L, Van Dyck D, De Bourdeaudhuij I, De Paepe A, Crombez G	Excluded	Title
Acceptability and perceived feasibility of strategies to increase public transport use for physical activity gain - A mixed methods study	Sharman MJ, Lyth A, Jose KA, Ragaini BS, Blizzard L, Johnston FH, Peterson C, Palmer AJ, Cleland VJ	Excluded	Title
Acceptability and Usefulness of a Dyadic, Tailored, Web-Based, Psychosocial and Physical Activity Self-Management Program (TEMPO): A Qualitative Study	Lambert SD, Duncan LR, Ellis J, Schaffler JL, Loban E, Robinson JW, Culos-Reed N, Matthew A, Clayberg K, Santa Mina D, Goldberg L, Pollock P, Tanguay S, Kassouf W, Saha-Chaudhuri P, Peacock S, Katz A	Excluded	Title
Acceptability Criteria of Precision Medicine: Lessons From Patients' Experiences With the GUIDE-IBD Trial Regarding the Use of Mobile Health Technology	Erdmann A, Schrinner F, Rehmann-Sutter C, Franke A, Seidler U, Schreiber S, Bozzaro C	Excluded	Title
Acceptability of a Mobile Health Behavior Change Intervention for Cancer Survivors With Obesity or Overweight: Nested Mixed Methods Study Within a Randomized Controlled Trial	Groarke JM, Richmond J, Mc Sharry J, Groarke A, Harney OM, Kelly MG, Walsh JC	Excluded	Title
Acceptability of a parent-focused program for physical literacy development among parents and children during the COVID-19 pandemic: A qualitative study	Ha AS, Zeng T, He Q, Chan CHS, Fung Y, Ng JYY.	Excluded	Title
Acceptability of a parent-focused program for physical literacy development among parents and children during the COVID-19 pandemic: A qualitative study.	Ha AS, Zeng T, He Q, Chan CHS, Fung Y, Ng JYY	Excluded	Title
Acceptability of a Portable Exercise Bike in Older Adults With Cardiovascular Diseases	Deka P, Schlegel E, Pathak D, Karve M, Pickford D, DeLuna A, Wyatt G, Buchholz SW	Excluded	Title
Acceptability of a Remotely Delivered Sedentary Behaviour Intervention to Improve Sarcopenia in Older Adults with Frailty.	McGowan LJ, Chater AM, Harper JH, Kilbride C, Victor C, Brierley ML, Bailey DP	Excluded	Title
Acceptability of a sitting reduction intervention for older adults with obesity.	Matson TE, Renz AD, Takemoto ML, McClure JB, Rosenberg DE.	Excluded	Title
Acceptability of a Text Message-Based Mobile Health Intervention to Promote Physical Activity in Cardiac Rehabilitation Enrollees: A Qualitative Substudy of Participant Perspectives.	Atluri N, Mishra SR, Anderson T, Stevens R, Edwards A, Luff E, Nallamothu BK, Golbus JR.	Excluded	Title
Acceptability of a theory-based sedentary behaviour reduction intervention for older adults ('On Your Feet to Earn Your Seat')	Matei R, Thuné-Boyle I, Hamer M, Iliffe S, Fox KR, Jefferis BJ, Gardner B	Excluded	Title
Acceptability of a Weight Management Intervention for Pregnant and Postpartum Women with BMI 30 kg/m2: A Qualitative Evaluation of an Individualized, Home-Based Service.	Atkinson L, Olander EK, French DP	Excluded	Title
Acceptability of dietary and physical activity lifestyle modification for men following radiotherapy or radical prostatectomy for localised prostate cancer: a qualitative investigation	Hackshaw-McGeagh LE, Sutton E, Persad R, Aning J, Bahl A, Koupparis A, Millett C, Martin RM, Lane JA	Excluded	Title
Acceptability of Health Professionals' Address of Sexuality and Erectile Dysfunction - A Qualitative Interview Study with Men in Cardiac Rehabilitation	Gerbild H, Areskoug-Josefsson K, Larsen CM, Laursen BS	Excluded	Title
Acceptability of online exercise-based interventions after breast cancer surgery: systematic review and narrative synthesis	Sotirova MB, McCaughan EM, Ramsey L, Flannagan C, Kerr DP, O'Connor SR, Blackburn NE, Wilson IM	Excluded	Title
Acceptability of physical activity assessment instruments among primary care professionals in southern Sydney	Dutton SN, Dennis SM, Zwar N, Harris MF	Excluded	Title
Acceptability of physical activity signposting for pre-frail older adults: a qualitative study to inform intervention development.	Money A, Harris D, Hawley-Hague H, McDermott J, Vardy E, Todd C	Excluded	Title
Acceptability of policies targeting dietary behaviours and physical activity: a systematic review of tools and outcomes.	Scheidmeir M, Kubiak T, Luszczynska A, Wendt J, Scheller DA, Meshkovska B, Müller-Stierlin AS, Forberger S, Łobczowska K, Neumann-Podczaska A, Wieczorowska-Tobis K, Zeeb H, Steinacker JM, Woods CB, Lakerveld J.	Excluded	Title
Acceptability of Predictive Testing for Ischemic Heart Disease in Those with a Family History and the Impact of Results on Behavioral Intention and Behavior Change: A Systematic Review	Wells I, Simons G, Davenport C, Mallen CD, Raza K, Falahee M	Excluded	Title
Acceptability of prehabilitation for cancer surgery: a multi-perspective qualitative investigation of patient and 'clinician' experiences.	Powell R, Davies A, Rowlinson-Groves K, French DP, Moore J, Merchant Z	Excluded	Title
Acceptability of reducing sedentariness using a mobile-phone application based on 'if then' plans for people with psychosis: A focus-group study conducted in North West England, UK	Bailey R, Bartlett YK, Hassan L, Armitage CJ, Stockton-Powdrell C, Machin M, Lewis S, Epton T	Excluded	Title
Acceptability of Self-Management Group Education to Reduce Fear of Hypoglycemia as a Barrier to Physical Activity in Adults With Type 1 Diabetes: A Mixed Methods Approach	Brennan MC, Brown JA, Leslie GD, Ntoumanis N.	Excluded	Title
Acceptability of Self-Management Group Education to Reduce Fear of Hypoglycemia as a Barrier to Physical Activity in Adults With Type 1 Diabetes: A Mixed Methods Approach.	Brennan MC, Brown JA, Leslie GD, Ntoumanis N	Excluded	Title
Acceptability of the Fitbit in behavioural activation therapy for depression: a qualitative study	Chum J, Kim MS, Zielinski L, Bhatt M, Chung D, Yeung S, Litke K, McCabe K, Whattam J, Garrick L, O'Neill L, Goyert S, Merrifield C, Patel Y, Samaan Z	Excluded	Title
Acceptability of workplace choice architecture modification for healthy behaviours.	Rantala E, Vanhatalo S, Perez-Cueto FJA, Pihlajamäki J, Poutanen K, Karhunen L, Absetz P	Excluded	Title
Acceptability, reach and implementation of a training to enhance teachers' skills in physical activity promotion	Renko E, Knittle K, Palsola M, Lintunen T, Hankonen N	Excluded	Title
Acceptance of physical activity virtual reality games by residents of long-term care facilities: A qualitative study.	Hosseini M, Thomas R, Pilutti L, Fallavollita P, Jutai JW.	Excluded	Title
Acceptance of physical activity virtual reality games by residents of long-term care facilities: a scoping review	Hosseini M, Thomas R, Pilutti L, Fallavollita P, Jutai JW	Excluded	Title
Acceptance- and mindfulness-based techniques for physical activity promotion in breast cancer survivors	Robertson MC, Cox-Martin E, Liao Y, Flores SA, Shegog R, Markham CM, Fujimoto K, Durand CP, Brewster A, Lyons EJ, Basen-Engquist KM	Excluded	Title
Accepted scientific research works (abstracts).	[No authors listed]	Excluded	Title
Access to natural green spaces and their associations with psychological wellbeing for South Asian people in the UK: A systematic literature review	Hamza M, Edwards RC, Beaumont JD, De Pretto L, Torn A	Excluded	Title
Access to nutrition services and information after active cancer treatment: a mixed methods study.	Baguley BJ, Benna-Doyle S, Drake S, Curtis A, Stewart J, Loeliger J.	Excluded	Title
Access to nutrition services and information after active cancer treatment: a mixed methods study.	Baguley BJ, Benna-Doyle S, Drake S, Curtis A, Stewart J, Loeliger J.	Excluded	Title
Access to Physical Activity and Sport and the Effects of Isolation and Cordon Sanitaire During COVID-19 for People With Disabilities in Scotland and Canada	Kamyuka D, Carlin L, McPherson G, Misener L	Excluded	Title
Access to urban green spaces and use of social services and institutional long-term care among older people in Malmö, Sweden	Axmon A, Mattisson K, Lethin C, Fänge AM, Carlsson G, Stroh E	Excluded	Title
Accessibility and suitability of residential alcohol treatment for older adults: a mixed method study	Wadd S, Dutton M	Excluded	Title
Accessing and engaging women from socio-economically disadvantaged areas: a participatory approach to the design of a public health intervention for delivery in a Bingo club.	Evans JM, Ryde G, Jepson R, Gray C, Shepherd A, Mackison D, Ireland AV, McMurdo ME, Williams B.	Excluded	Title
Acculturation and Self-Management Perceptions Among Mexican American Adults With Type 2 Diabetes.	Plasencia J, Hoerr S, Carolan M, Weatherspoon L	Excluded	Title
Accuracy and Precision of Energy Expenditure, Heart Rate, and Steps Measured by Combined-Sensing Fitbits Against Reference Measures: Systematic Review and Meta-analysis	Chevance G, Golaszewski NM, Tipton E, Hekler EB, Buman M, Welk GJ, Patrick K, Godino JG	Excluded	Title
Accuracy Standards of Wearable Technologies for Assessment of Soccer Kicking: Protocol for a Systematic Literature Review.	Palucci Vieira LH, Clemente FM, Chang Marquez FA, Rea Olivares WM, Vargas Villafuerte KR, Carpes FP.	Excluded	Title
Accuracy Standards of Wearable Technologies for Assessment of Soccer Kicking: Protocol for a Systematic Literature Review.	Palucci Vieira LH, Clemente FM, Chang Marquez FA, Rea Olivares WM, Vargas Villafuerte KR, Carpes FP.	Excluded	Title
Accuracy Standards of Wearable Technologies for Assessment of Soccer Kicking: Protocol for a Systematic Literature Review.	Palucci Vieira LH, Preatoni E, Sbriccoli P, Pugliese A.	Excluded	Title
Action 3:30: protocol for a randomized feasibility trial of a teaching assistant led extracurricular physical activity intervention.	Jago R, Edwards MJ, Cooper AR, Fox KR, Powell J, Sebire SJ, Spears M, Thompson JL, Montgomery AA.	Excluded	Title
Action 3:30R: protocol for a cluster randomised feasibility study of a revised teaching assistant-led extracurricular physical activity intervention for 8- to 10-year-olds.	Tibbitts B, Porter A, Sebire SJ, Metcalfe C, Bird E, Powell J, Jago R	Excluded	Title
Action 3:30R: protocol for a cluster randomized feasibility study of a revised teaching assistant-led extracurricular physical activity intervention for 8 to 10-year-olds.	Tibbitts B, Porter A, Sebire SJ, Metcalfe C, Bird E, Powell J, Jago R	Excluded	Title
Action Opportunities to Pursue Responsible Digital Care for People With Intellectual Disabilities: Qualitative Study	Siebelink NM, van Dam KN, Lukkien DRM, Boon B, Smits M, van der Poel A	Excluded	Title
Action research with parkrun UK volunteer organizers to develop inclusive strategies	Fullagar S, Petris S, Sargent J, Allen S, Akhtar M, Ozakinci G	Excluded	Title
Activating Schoolyards: A Schoolyard Intervention to Promote Physical Activity	Andersen HB, Pawlowski CS, Scheller HB, Troelsen J, Toftager M, et al.	Excluded	Title
Active children through incentive vouchers - evaluation (ACTIVE): a mixed-method feasibility study.	Christian D, Todd C, Hill R, Rance J, Mackintosh K, Stratton G, Brophy S	Excluded	Title
Active children through individual vouchers - evaluation (ACTIVE): protocol for a mixed method randomised control trial to increase physical activity levels in teenagers	James M, Christian D, Scott S, Todd C, Stratton G, McCoubrey S, Halcox J, Audrey S, Ellins E, Brophy S	Excluded	Title
Active design of built environments for increasing levels of physical activity in adults: the ENABLE London natural experiment study	Owen CG, Limb ES, Nightingale CM, Rudnicka AR, Ram B, Shankar A, Cummins S, Lewis D, Clary C, Cooper AR, Page AS, Procter D, Ellaway A, Giles-Corti B, Whincup PH, Cook DG	Excluded	Title
Active Learning Norwegian Preschool(er)s (ACTNOW) - Design of a Cluster Randomized Controlled Trial of Staff Professional Development to Promote Physical Activity, Motor Skills, and Cognition in Preschoolers	Aadland E, Tjomsland HE, Johannessen K, Nilsen AKO, Resaland GK, Glosvik Ø, Lykkebø O, Stokke R, Andersen LB, Anderssen SA, Pfeiffer KA, Tomporowski PD, Størksen I, Bartholomew JB, Ommundsen Y, Howard SJ, Okely AD, Aadland KN.	Excluded	Title
Active Learning Norwegian Preschool(er)s (ACTNOW) - Design of a Cluster Randomized Controlled Trial of Staff Professional Development to Promote Physical Activity, Motor Skills, and Cognition in Preschoolers.	Aadland E, Tjomsland HE, Johannessen K, Nilsen AKO, Resaland GK, Glosvik Ø, Lykkebø O, Stokke R, Andersen LB, Anderssen SA, Pfeiffer KA, Tomporowski PD, Størksen I, Bartholomew JB, Ommundsen Y, Howard SJ, Okely AD, Aadland KN	Excluded	Title
Active living by design sustainability strategies	Kraft MK, Lee JJ, Brennan LK	Excluded	Title
Active older adults goal setting outcomes for engaging in a physical activity app and the motivation characteristics of these goals (MOVEAGE-ACT)	Lynch AM, Kilroy S, McKee H, Sheerin F, Epstein M, Girault A, Gillois P, Bosson JL, Rolland C, Harkin M, McKinney C, McKee G	Excluded	Title
Active School Transportation in Winter Conditions: Biking Together is Warmer	Lindqvist AK, Löf M, Ek A, Rutberg S	Excluded	Title
Active Smarter Kids (ASK): Rationale and design of a cluster-randomized controlled trial investigating the effects of daily physical activity on children's academic performance and risk factors for non-communicable diseases.	Resaland GK, Moe VF, Aadland E, Steene-Johannessen J, Glosvik Ø, Andersen JR, Kvalheim OM, McKay HA, Anderssen SA; ASK study group	Excluded	Title
Active time at work following the introduction of a standing and a cycling workstation into worker's office space	Dupont F, Arabi Kugathasan T, Reid RER, Mathieu ME	Excluded	Title
Active travel and paratransit use in African cities: Mixed-method systematic review and meta-ethnography	Randall L, Brugulat-Panés A, Woodcock J, Ware LJ, Pley C, Abdool Karim S, Micklesfield L, Mukoma G, Tatah L, Dambisya PM, Matina SS, Hambleton I, Okello G, Assah F, Anil M, Kwan H, Awinja AC, Pujol-Busquets Guillén G, Foley L	Excluded	Title
Active Treatment to Survivorship Care: A Mixed-Methods Study Exploring Resource Needs and Preferences of Young Adult Cancer Survivors in Transition.	Camp L, Coffman E, Chinthapatla J, Boey KA, Lux L, Smitherman A, Manning ML, Vizer LM, Haines E, Valle CG	Excluded	Title
Active Treatment to Survivorship Care: A Mixed-Methods Study Exploring Resource Needs of Young Adult Cancer Survivors in Transition.	Camp L, Coffman E, Chinthapatla J, Boey KA, Lux L, Smitherman A, Manning ML, Vizer LM, Haines E, Valle CG.	Excluded	Title
Active Use and Engagement in an mHealth Initiative Among Young Men With Obesity: Mixed Methods Study	Gorny AW, Chee WCD, Müller-Riemenschneider F	Excluded	Title
Active use and perceptions of parks as urban assets for physical activity: A mixed-methods study	Fontán-Vela M, Rivera-Navarro J, Gullón P, Díez J, Anguelovski I, Franco M	Excluded	Title
Active Virtual Reality for Chronic Primary Pain: Mixed Methods Randomized Pilot Study	Tuck N, Pollard C, Good C, Williams C, Lewis G, Hames M, Aamir T, Bean D	Excluded	Title
Active'ating thoughts about affect: elicitation of physical activity judgements in insufficiently active women	Ruissen GR, Rhodes RE, Beauchamp MR	Excluded	Title
Activity and advanced cancer: A grounded theory.	Lowe SS, Milligan C, Brearley SG.	Excluded	Title
ACTivity as medicine In Oncology for Head and Neck (ACTIOHN): Protocol for a feasibility study investigating a patient-centred approach to exercise for people with head and neck cancer	Midgley AW, Levy AR, Rogers SN, Brooker RC, Bryant V, Cherry MG, Lane S, Nugent MM, Price R, Schache AG, Young B, Patterson JM	Excluded	Title
Activity coaching to improve walking is liked by rehabilitation patients but physiotherapists have concerns	Stretton C, Mudge S, Kayes NM, et al.	Excluded	Title
Activity Matters was great - I now realize: if I move, I'm fitter.: development and process evaluation of a web-based program for persons with multiple sclerosis	Daniel N, Bruns I, Casey B, Coote S, Daubmann A, Heesen C, Riemann-Lorenz K	Excluded	Title
Activity preferences, lifestyle modifications and re-injury fears influence longer-term quality of life in people with knee symptoms following anterior cruciate ligament reconstruction: a qualitative study.	Filbay SR, Crossley KM, Ackerman IN.	Excluded	Title
Activity restriction vs. self-direction: hospitalised older adults' response to fear of falling.	Boltz M, Resnick B, Capezuti E, Shuluk J.	Excluded	Title
Acute and Chronic Effects of Interval Training on the Immune System: A Systematic Review with Meta-Analysis	Souza D, Vale AF, Silva A, Araújo MAS, de Paula Júnior CA, de Lira CAB, Ramirez-Campillo R, Martins W, Gentil P	Excluded	Title
Acute effects on the psychological perception of university students after participation in the "RegulACTION" workshop for the improvement of emotional health and promotion of an active lifestyle.	Belando-Pedreño N, Mendoza-Castejón D, López CE	Excluded	Title
Acute exercise and children's cognitive functioning: What is the optimal dose of cognitive challenge?	Anzeneder S, Zehnder C, Martin-Niedecken AL, Schmidt M, Benzing V	Excluded	Title
Adaptation and Evaluation of the Neighborhood Environment Walkability Scale in India (NEWS-India)	Adlakha D, Hipp JA, Brownson RC	Excluded	Title
Adaptation for participation!	Gjessing B, Jahnsen RB, Strand LI, Natvik E	Excluded	Title
Adaptation of a culturally relevant nutrition and physical activity program for low-income, Mexican-origin parents with young children.	Kaiser L, Martinez J, Horowitz M, Lamp C, Johns M, Espinoza D, Byrnes M, Gomez MM, Aguilera A, de la Torre A.	Excluded	Title
Adaptation of a culturally relevant nutrition and physical activity program for low-income, Mexican-origin parents with young children.	Kaiser L, Martinez J, Horowitz M, Lamp C, Johns M, Espinoza D, Byrnes M, Gomez MM, Aguilera A, de la Torre A.	Excluded	Title
Adaptation of an Evidence-Based Arthritis Program for Breast Cancer Survivors on Aromatase Inhibitor Therapy Who Experience Joint Pain	Nyrop KA, Callahan LF, Rini C, Altpeter M, Hackney B, Schecher A, Wilson A, Muss HB	Excluded	Title
Adaptation of an Evidence-Based Arthritis Program for Breast Cancer Survivors on Aromatase Inhibitor Therapy Who Experience Joint Pain.	Nyrop KA, Callahan LF, Rini C, Altpeter M, Hackney B, Schecher A, Wilson A, Muss HB.	Excluded	Title
Adaptation of an Evidence-Based Arthritis Program for Breast Cancer Survivors on Aromatase Inhibitor Therapy Who Experience Joint Pain.	Nyrop KA, Callahan LF, Rini C, Altpeter M, Hackney B, Schecher A, Wilson A, Muss HB.	Excluded	Title
Adaptation of an In-Person Mind-Body Movement Program for People with Cognitive Impairment or Dementia and Care Partners for Online Delivery	Nicosia FM, Lee JA, Chesney MA, Benjamin C, Lee AN, Mehling W, Sudore RL, Barnes DE	Excluded	Title
Adaptation of Family-Based Healthy Weight Program for Children who Survived Leukemia	Jakubiak J, Guan M, Khan S, Fowler LA, Bates CR, King AA, Hayashi RJ, Fitzsimmons-Craft E, Wilfley DE	Excluded	Title
Adaptations to mindfulness-based interventions for neurological impairment: The SMALL PROMPTS approach	Finlay KA, Hearn JH, Gillett JL, Ratwatte P, Morton-Bye J, Chater AM	Excluded	Title
Adapted cardiac rehabilitation for people with sub-acute, mild-to-moderate stroke	Clague-Baker N, Robinson T, Gillies CL, Drewry S, Hagenberg A, Singh S	Excluded	Title
Adapted Physical Activity Professionals in Rehabilitation: An Explorative Study in the Norwegian Context	Standal ØF, Nyquist TEH, Mong HH	Excluded	Title
Adapting a Parental Support App to Promote Healthy Diet and Physical Activity Behaviors (MINISTOP) for a Multi-Ethnic Setting: A Qualitative Study on the Needs and Preferences	Alexandrou C, Müssener U, Thomas K, Henriksson H, Löf M	Excluded	Title
Adapting a Videogame to the Needs of Pediatric Cancer Patients and Survivors.	Beltran A, Li R, Ater J, Baranowski J, Buday R, Thompson D, Chandra J, Baranowski T	Excluded	Title
Adapting an Efficacious Peer-Delivered Physical Activity Program for Survivors of Breast Cancer for Web Platform Delivery: Protocol for a 2-Phase Study	Pinto BM, Patel A, Ostendorf DM, Huebschmann AG, Dunsiger SI, Kindred MM	Excluded	Title
Adapting health promotion interventions for ethnic minority groups: a qualitative study.	Liu JJ, Davidson E, Bhopal R, White M, Johnson M, Netto G, Sheikh A	Excluded	Title
Adapting health promotion interventions to meet the needs of ethnic minority groups: mixed-methods evidence synthesis	Liu J, Davidson E, Bhopal R, White M, Johnson M, Netto G, Deverill M, Sheikh A	Excluded	Title
Adapting the environment to encourage the elderly to walk: a qualitative study.	Touboul P, Valbousquet J, Pourrat-Vanoni I, Alquier MF, Benchimol D, Pradier C.	Excluded	Title
Adapting the SPOTLIGHT Virtual Audit Tool to assess food and activity environments relevant for adolescents: a validity and reliability study.	Andersen OK, O'Halloran SA, Kolle E, Lien N, Lakerveld J, Arah OA, Gebremariam MK	Excluded	Title
Adapting the Wheelchair Skills Program for pediatric rehabilitation: recommendations from key stakeholders	Daoust G, Rushton PW, Racine M, Leduc K, Assila N, Demers L.	Excluded	Title
Adapting to compromised routines: Parental perspectives on physical activity and health for children and adolescents with type 1 diabetes in the UK during COVID-19 lockdown	Stocker R, Gupta A, Taylor GS, Shaw JA, West DJ	Excluded	Title
Adaptive modes of adult men during COVID-19: qualitative analysis under Roy's model	de Oliveira Muniz V, Reis de Sousa A, da Silva Santana T, Dos Anjos Santos A, Evangelista Luz R, Santos Almeida E, Meira Araújo IF, de Santana Carvalho ES.	Excluded	Title
Adaptive modes of adult men during COVID-19: qualitative analysis under Roy's model.	de Oliveira Muniz V, Reis de Sousa A, da Silva Santana T, Dos Anjos Santos A, Evangelista Luz R, Santos Almeida E, Meira Araújo IF, de Santana Carvalho ES	Excluded	Title
Addressing childhood obesity at school entry: Qualitative experiences of school health professionals	Turner GL, Owen S, Watson PM	Excluded	Title
Addressing context to understand physical activity among Muslim university students: the role of gender, family, and culture	Aljayyousi GF, Abu Munshar M, Al-Salim F, Osman ER	Excluded	Title
Addressing health disparities: Brown University School of Public Health	Wetle TF, Scanlan K	Excluded	Title
Addressing Physical Activity Behavior in Multiple Sclerosis Management: A Qualitative Account of Health Care Providers' Current Practices and Perspectives.	Donkers SJ, Oosman S, Milosavljevic S, Musselman KE.	Excluded	Title
Addressing Physical Activity Behavior in Multiple Sclerosis Management: A Qualitative Account of Health Care Providers' Current Practices and Perspectives.	Donkers SJ, Oosman S, Milosavljevic S, Musselman KE.	Excluded	Title
Addressing rural health disparities through policy change in the stroke belt	Jilcott Pitts SB, Smith TW, Thayer LM, Drobka S, Miller C, et al.	Excluded	Title
Addressing the problem of obesity and associated cardiometabolic risk in black South African women - time for action!	Goedecke JH.	Excluded	Title
Adherence and Health-Related Outcomes of Beginner Running Programs: A 10-Week Observational Study.	Stevinson C, Plateau CR, Plunkett S, Fitzpatrick EJ, Ojo M, Moran M, Clemes SA	Excluded	Title
Adherence to a Mediterranean-Style Diet and Effects on Cognition in Adults	Hardman RJ, Kennedy G, Macpherson H, Scholey AB, Pipingas A	Excluded	Title
Adherence to a physical activity intervention among older adults in a post-transitional middle income country: a quantitative and qualitative analysis.	Garmendia ML, Dangour AD, Albala C, et al.	Excluded	Title
Adherence to a web-based physical activity intervention for patients with knee and/or hip osteoarthritis: a mixed method study	Meshe OF, Claydon LS, Bungay H, Andrew S.	Excluded	Title
Adherence to a web-based physical activity intervention for patients with knee and/or hip osteoarthritis: a mixed method study.	Bossen D, Buskermolen M, Veenhof C, de Bakker D, Dekker J	Excluded	Title
Adherence to community based group exercise interventions for older people: A mixed-methods systematic review	Farrance C, Tsofliou F, Clark C	Excluded	Title
Adherence to diet, physical activity and body weight recommendations and breast cancer incidence in the Black Women's Health Study	Nomura SJ, Dash C, Rosenberg L, Yu J, Palmer JR, Adams-Campbell LL.	Excluded	Title
Adherence to Exercise Referral Schemes by Participants - What Do Providers and Commissioners Need to Know? A Systematic Review of Barriers and Facilitators	Morgan F, Battersby A, Weightman AL, Searchfield L, Turley R, Morgan H, Jagroo J, Ellis S.	Excluded	Title
Adherence to exercise referral schemes by participants - what do providers and commissioners need to know? A systematic review of barriers and facilitators.	Morgan F, Battersby A, Weightman AL, Searchfield L, Turley R, Morgan H, Jagroo J, Ellis S	Excluded	Title
Adherence to Multiple Treatment Recommendations in Adolescents and Young Adults with Cancer: A Mixed Methods, Multi-Informant Investigation.	Psihogios AM, Schwartz LA, Ewing KB, Czerniecki B, Kersun LS, Pai ALH, Deatrick JA, Barakat LP.	Excluded	Title
Adherence to rehabilitation and home exercise after myocardial infarction: a qualitative study of expectations, barriers and drivers.	Serves N, Pazart L, Gabriel D, Mourot L, Ecarnot F.	Excluded	Title
Adiposity as a Risk Factor for Sport Injury in Youth: A Systematic Review	Toomey CM, Whittaker JL, Richmond SA, Owoeye OB, Patton DA, Emery CA	Excluded	Title
Adolescent and Parent Perceptions of the Impact of Concussion/mTBI on Family Functioning and Activity Levels in Recovery.	Quatman-Yates CC, Miley AE, Morrison P, Hugentobler J, Wade SL, Rhine TD, Kurowski BG.	Excluded	Title
Adolescent and Parent Perceptions of the Impact of Concussion/mTBI on Family Functioning and Activity Levels in Recovery.	Quatman-Yates CC, Miley AE, Morrison P, Hugentobler J, Wade SL, Rhine TD, Kurowski BG.	Excluded	Title
Adolescent boys with asthma - a pilot study on embodied gendered habits.	Westergren T, Lilleaas UB	Excluded	Title
Adolescent diet and physical activity in rural Maharashtra, India	Joshi-Reddy K, Kamble V, Kunte P, et al.	Excluded	Title
Adolescent Girls With Overweight and Obesity Feel Physically Healthy and Highlight the Importance of Mental Health.	Yerges AL, Snethen JA, Carrel AL.	Excluded	Title
Adolescent Girls With Overweight and Obesity Feel Physically Healthy and Highlight the Importance of Mental Health.	Yerges AL, Snethen JA, Carrel AL	Excluded	Title
Adolescent girls' descriptions of dysmenorrhea and barriers to dysmenorrhea management in Moshi, Tanzania: A qualitative study	Cherenack EM, Rubli J, Melara A, Ezaldein N, King A, Alcaide ML, Raccamarich P, Fein LA, Sikkema KJ.	Excluded	Title
Adolescent girls' descriptions of dysmenorrhea and barriers to dysmenorrhea management in Moshi, Tanzania: A qualitative study.	Cherenack EM, Rubli J, Melara A, Ezaldein N, King A, Alcaide ML, Raccamarich P, Fein LA, Sikkema KJ	Excluded	Title
Adolescent Girls' Perceptions of Physical Activity: A Systematic Review of Qualitative Studies	Corr, M., McSharry, J., & Murtagh, E. M.	Excluded	Title
Adolescent health and well-being in sub-Saharan Africa: Strengthening knowledge base through a collaborative study	Shinde S, Noor RA, Mwanyika-Sando M, Moshabela M, Tadesse AW, Sherfi H, Vandormael A, et al.	Excluded	Title
Adolescent Perceptions of Adult-Mediated Healthcare Communication.	Owen A, Owen R, Batz R, Marasco-Wetzel J	Excluded	Title
Adolescent Perceptions of Peer Responses to Diabetes Self-Management: A Qualitative Study	Yang PY, Lou MF, Lien AS, Gau BS.	Excluded	Title
Adolescent Perceptions of Peer Responses to Diabetes Self-Management: A Qualitative Study.	Yang PY, Lou MF, Lien AS, Gau BS	Excluded	Title
Adolescent Physical Activity Disparities by Parent Nativity Status: the Role of Social Support, Family Structure, and Economic Hardship	Vazquez C, Schuler B	Excluded	Title
Adolescent women as a key target population for community nutrition education programs in Indonesia	Savage A, Februhartanty J, Worsley A	Excluded	Title
Adolescents who are overweight or obese - the relevance of a social network to engaging in physical activity: a qualitative study.	Skogen IB, Høydal KL	Excluded	Title
Adolescents With Overweight or Obesity: A Qualitative Study of Participation in an Internet-Based Program to Increase Physical Activity.	Sundar, T. K. B., Løndal, K., Riiser, K., Lagerløv, P., Glavin, K., & Helseth, S.	Excluded	Title
Adolescents With Overweight or Obesity: A Qualitative Study of Participation in an Internet-Based Program to Increase Physical Activity.	Sundar TKB, Løndal K, Riiser K, Lagerløv P, Glavin K, Helseth S	Excluded	Title
Adolescents With Overweight or Obesity: A Qualitative Study of Participation in an Internet-Based Program to Increase Physical Activity.	Sundar TKB, Løndal K, Riiser K, Lagerløv P, Glavin K, Helseth S	Excluded	Title
Adolescents' awareness and use of menu labels in eating establishments: results from a focus group study	Evans AE, Weiss SR, Meath KJ, Chow S, Vandewater EA, Ness RB.	Excluded	Title
Adolescents' awareness and use of menu labels in eating establishments: results from a focus group study.	Evans AE, Weiss SR, Meath KJ, Chow S, Vandewater EA, Ness RB	Excluded	Title
Adolescents' perception of causes of obesity: unhealthy lifestyles or heritage?	Gonçalves H, González DA, Araújo CP, Muniz L, Tavares P, Assunção MC, Menezes AM, Hallal PC	Excluded	Title
Adolescents' Perception of the Psychosocial Factors affecting Sustained Engagement in Sports and Physical Activity	Gavin J, McBrearty M, Malo K, Abravanel M, Moudrakovski T	Excluded	Title
Adolescents' perspectives on a school-based physical activity intervention: A mixed method study.	Jong ST, Croxson CHD, Guell C, Lawlor ER, Foubister C, Brown HE, Wells EK, Wilkinson P, Vignoles A, van Sluijs EMF, Corder K.	Excluded	Title
Adolescents' perspectives on the barriers and facilitators of physical activity: a systematic review of qualitative studies	Martins J, Lizarte F, Costa E, Rocha C, Lima P	Excluded	Title
Adolescents' Perspectives on the Barriers and Facilitators of Physical Activity: An Updated Systematic Review of Qualitative Studies	Martins J, Costa J, Sarmento H, Marques A, Farias C, Onofre M, Valeiro MG	Excluded	Title
Adolescents' physical activity and sedentary behaviour in Indonesia during the COVID-19 pandemic: a qualitative study of mothers' perspectives.	Andriyani FD, Biddle SJH, De Cocker K.	Excluded	Title
Adolescents' physical activity during and beyond the Covid-19 pandemic: a qualitative study exploring the experiences of young people	Alliott O, Fairbrother H, van Sluijs E	Excluded	Title
Adolescents' understanding of obesity: a qualitative study from rural South Africa	Seabi TM, Wagner RG, Norris SA, Tollman SM, Twine R, Dunger DB, Kahn K	Excluded	Title
Adopting a healthy lifestyle when pregnant and obese - an interview study three years after childbirth	Dencker A, Premberg Å, Olander EK, McCourt C, Haby K, Dencker S, Glantz A, Berg M	Excluded	Title
Adopting and maintaining a healthy lifestyle in low SES families: How motherhood shapes responses to dietary and physical activity public health guidance	Wittels P, Kay T, Mansfield L	Excluded	Title
Adopting State-Level Policy to Support Physical Activity Among School-Aged Children and Adolescents: Georgia's SHAPE Act	Lyn RS, Sheldon ER, Eriksen MP	Excluded	Title
Adoption of Electronic Medical Records for Chronic Disease Care in Kenyan Refugee Camps: Quantitative and Qualitative Prospective Evaluation.	Lyles E, Paik K, Kiogora J, Hussein H, Cordero Morales A, Kiapi L, Doocy S.	Excluded	Title
Adoption of Electronic Medical Records for Chronic Disease Care in Kenyan Refugee Camps: Quantitative and Qualitative Prospective Evaluation.	Lyles E, Paik K, Kiogora J, Hussein H, Cordero Morales A, Kiapi L, Doocy S.	Excluded	Title
Adoption of Evidence-Based Health Promotion Programs: Perspectives of Early Adopters of Enhance®Fitness in YMCA-Affiliated Sites	Belza B, Petrescu-Prahova M, Kohn M, Miyawaki CE, Farren L, Kline G, Heston AH	Excluded	Title
Adoption, acceptability and sustained use of digital interventions to promote PA among inactive adults	Manskow US, Sagelv EH, Antypas K, Zanaboni P	Excluded	Title
Adoption, Sustainability, and Dissemination of Chronic Disease Prevention Policies in Community-Based Organizations	Leser KA, Liu ST, Smathers CA, Graffagnino CL, Pirie PL	Excluded	Title
Adult childhood cancer survivors' perceptions of factors that influence their ability to be physically active	Jess L, Bäck M, Jarfelt M	Excluded	Title
Adults surviving lung cancer two or more years: A systematic review	Rhea DJ, Lockwood S	Excluded	Title
Advances in physical activity monitoring and lifestyle interventions in obesity	Bonomi AG, Westerterp KR	Excluded	Title
ADVENTUROUSNESS OF PERSONALITY: CONSTRUCT AND DIAGNOSTICS.	Sannikova O, Melenchuk N, Sannikov A	Excluded	Title
Advocating for Implementation of the Global Action Plan on Physical Activity: Challenges and Support Requirements.	Murphy J, Milton K, Mclaughlin M, Shilton T, McLoughlin GM, Reece LJ, Mair JL, Direito A, Kariippanon KE, Mackenzie KJ, Mavilidi MF, Shellington EM, Kamada M, Heron L, Jauregui E, Abdeta C, Pina I, Pinto R, Sutherland R	Excluded	Title
Aerobic and strength training exercise programme for cognitive impairment in people with mild to moderate dementia: the DAPA RCT.	Lamb SE, Mistry D, Alleyne S, Atherton N, Brown D, Copsey B, Dosanjh S, Finnegan S, Fordham B, Griffiths F, Hennings S, Khan I, Khan K, Lall R, Lyle S, Nichols V, Petrou S, Zeh P, Sheehan B	Excluded	Title
Affective traits, states, and breathlessness.	von Leupoldt A, Denutte Y	Excluded	Title
African American and White women's perceptions of weight gain, physical activity, and nutrition during pregnancy	Whitaker KM, Wilcox S, Liu J, Blair SN, Pate RR. (Midwifery, 2016)	Excluded	Abstract
African American Men's and Women's Perceptions of Clinical Trials Research: Focusing on Prostate Cancer among a High-Risk Population in the South	Owens, Otis L.; Jackson, Dawnyea D.; Thomas, Tracey L.; Friedman, Daniela B.; Hebert, James R.	Excluded	Title
African American women's relationship with their mobile phone and mobile-delivered physical activity intervention	Sillice MA, Jennings E, Uebelacker LA, Abrantes AM, Holland CC, O'Keeffe B, Bock BC	Excluded	Title
After-school sports programmes and social inclusion processes in culturally diverse contexts: Results of an international multicase study	Carter-Thuillier B, López-Pastor V, Gallardo-Fuentes F, Carter-Beltran J, Fernández-Balboa JM, Delgado-Floody P, Grimminger-Seidensticker E, Sortwell A	Excluded	Title
Age and gender influence healthy eating and physical activity behaviours in South African adolescents and their caregivers: Transforming Adolescent Lives through Nutrition Initiative (TALENT).	Wrottesley SV, Bosire EN, Mukoma G, Motlhatlhedi M, Mabena G, Barker M, Hardy-Johnson P, Fall C, Norris SA.	Excluded	Title
Age Knows No Bounds: A Latent Content Analysis of Social Media Comments Toward Older Adults' Engagement in Sports Activities.	de Guzman AB, Mesana JCB, Roman JAM	Excluded	Title
Ageing and exercise: building body capital in old age.	Bergland A, Fougner M, Lund A, Debesay J.	Excluded	Title
Ageing and exercise: building body capital in old age.	Bergland A, Fougner M, Lund A, Debesay J.	Excluded	Title
Ageing and its consequences - the use of virtual reality (VR) as a tool to visualize the problems of the elderly	Bortkiewicz A, Jóźwiak Z, Laska-Leśniewicz A.	Excluded	Title
Ageing and its consequences - the use of virtual reality (VR) as a tool to visualize the problems of the elderly.	Bortkiewicz A, Jóźwiak Z, Laska-Leśniewicz A	Excluded	Title
Agility activities for children in a municipality in Norway	Krøger E, Slettebø Å, Fossum M	Excluded	Title
Aging and well-being in French older adults regularly practicing physical activity: a self-determination perspective	Ferrand C, Nasarre S, Hautier C, Bonnefoy M	Excluded	Title
Aging and well-being in French older adults regularly practicing physical activity: a self-determination perspective	Ferrand C, Nasarre S, Hautier C, Bonnefoy M	Excluded	Title
Aging With Cerebral Palsy: A Photovoice Study Into Citizenship.	van Heijningen VG, Cardol M, van Heijningen-Tousain HJM, Oosterveer DM, van Markus-Doornbosch F, Sattoe JNT, van der Holst M, Hilberink SR	Excluded	Title
Aging, Weight, and Health Among Adult Lesbian and Bisexual Women: A Metasynthesis of the Multisite "Healthy Weight Initiative" Focus Groups	Garbers S, McDonnell C, Fogel SC, Eliason M, Ingraham N, McElroy JA, Radix A, Haynes SG	Excluded	Title
Air Pollution Health Literacy among Active Commuters in Hamilton, Ontario.		Excluded	Title
Alcoholic liver disease patients' perspective of a coping and physical activity-oriented rehabilitation intervention after hepatic encephalopathy	Mikkelsen MR, Hendriksen C, Schiødt FV, Rydahl-Hansen S	Excluded	Title
Alcoholic liver disease patients' perspective of a coping and physical activity-oriented rehabilitation intervention after hepatic encephalopathy	Mikkelsen MR, Hendriksen C, Schiødt FV, Rydahl-Hansen S	Excluded	Title
Aligning extracurricular school activities with physical literacy: pilot evaluation through self-study of practice.	Schmittwilken L, Harding-Kuriger J, Carl J	Excluded	Title
All boys and men can play football: a qualitative investigation of recreational football in prostate cancer patients	Bruun DM, Krustrup P, Hornstrup T, Uth J, Brasso K, Rørth M, Christensen JF, Midtgaard J	Excluded	Title
All the stereotypes confirmed: differences in how Australian boys and girls use their time.	Ferrar KE, Olds TS, Walters JL.	Excluded	Title
All the stereotypes confirmed: differences in how Australian boys and girls use their time.	Ferrar KE, Olds TS, Walters JL	Excluded	Title
All Unhappy Childhoods Are Unhappy in Their Own Way-Differential Impact of Dimensions of Adverse Childhood Experiences on Adult Mental Health and Health Behavior	Westermair AL, Stoll AM, Greggersen W, Kahl KG, Hüppe M, Schweiger U	Excluded	Title
Always on the go: A qualitative study of the perceptions of cardiovascular disease risk among Latino cab drivers	Orleans R, Boutin-Foster C, Scott E, Ramos R, Faussett Z, Lata Armijos JD	Excluded	Title
Ambivalence and moral dilemmas in women's lived experiences of obesity and pregnancy: Qualitative insights for maternal lifestyle interventions	Jensen SD, Andreassen P, Knorr S, Rasmussen L, Ovesen P, Kampmann U, Bruun JM	Excluded	Title
An adaptive community-based participatory approach to formative assessment with high schools for obesity intervention.	Kong AS, Farnsworth S, Canaca JA, Harris A, Palley G, Sussman AL	Excluded	Title
An Administrator's Perspective on the Organization of Physical Activity for Older Adults in Long-Term Care Facilities	Baert V, Gorus E, Calleeuw K, De Backer W, Bautmans I	Excluded	Title
An Analysis of the #CovidPain Tweet Chat During the First Wave of the COVID-19 Pandemic in 2020	Furlan AD, Deldar Z, Berezin L, Clarke H, Bogden BJ, Buchman DZ	Excluded	Title
An antenatal wish list: A qualitative systematic review and thematic synthesis of UK dietary advice for weight management and food borne illness	Stockton J, Nield L	Excluded	Title
An app with brief behavioural support to promote physical activity after a cancer diagnosis (APPROACH): study protocol for a pilot randomised controlled trial	Lally P, Miller N, Roberts A, Beeken RJ, Greenfield DM, Potts HWW, Counsell N, Latimer N, Thomas C, Smith L, Gath J, Kennedy F, Martin C, Wyld L, Fisher A	Excluded	Title
An Assessment of E-health Resources and Readiness in the Republic of the Marshall Islands: Implications for Non-communicable Disease Intervention Development	Sy A, Tannis C, McIntosh S, Demment M, Tomeing T, Marriott J, Fukunaga T, Buenconsejo-Lum L, Dye T	Excluded	Title
An Assessment of E-health Resources and Readiness in the Republic of the Marshall Islands: Implications for Non-communicable Disease Intervention Development	Sy A, Tannis C, McIntosh S, Demment M, Tomeing T, Marriott J, Fukunaga T, Buenconsejo-Lum L, Dye T	Excluded	Title
An E-Learning Program for Increasing Physical Activity Associated Behaviors Among People with Spinal Cord Injury: Usability Study	Wilroy JD, Martin Ginis KA, Rimmer JH, Wen H, Howell J, Lai B	Excluded	Title
An Ecological Approach to Exploring Rural Food Access and Active Living for Families with Preschoolers	Buro B, Gold A, Contreras D, Keim AL, Mobley AR, Oscarson R, Peters P, Procter S, Smathers C.	Excluded	Title
An Ecological Approach to Exploring Rural Food Access and Active Living for Families With Preschoolers.	Buro B, Gold A, Contreras D, Keim AL, Mobley AR, Oscarson R, Peters P, Procter S, Smathers C	Excluded	Title
An Ecological Exploration of Facilitators to Participation in a Mosque-Based Physical Activity Program	Abdulwasi M, Bhardwaj M, Nakamura Y, et al.	Excluded	Title
An eHealth intervention (ManGuard) to reduce cardiovascular disease risk in male taxi drivers	McMahon J, Thompson DR, Brazil K, Ski CF	Excluded	Title
An eHealth Intervention to Increase Physical Activity and Healthy Eating in Older Adult Cancer Survivors: Summative Evaluation Results.	Krebs P, Shtaynberger J, McCabe M, Iocolano M, Williams K, Shuk E, Ostroff JS	Excluded	Title
An eHealth Intervention to Promote Physical Activity and Social Network of Single, Chronically Impaired Older Adults: Adaptation of an Existing Intervention Using Intervention Mapping	Boekhout JM, Peels DA, Berendsen BA, Bolman CA, Lechner L	Excluded	Title
An Empowerment-Based Physical Activity Intervention for Older People with Advanced Age-Related Macular Degeneration: An Exploratory Qualitative Case Study Design	Håman L, Källstrand J, Carlsson IM, Ivarsson A, Kristén L, Lindgren EC	Excluded	Title
An evaluation of diet and physical activity messaging in African American churches.	Harmon BE, Blake CE, Thrasher JF, Hébert JR.	Excluded	Abstract
An Evaluation of Participant Perspectives and Wear-Time Compliance for a Wrist-Worn Versus Thigh-Worn Accelerometer in Cancer Survivors	Hidde MC, Crisafio ME, Gomes E, Lyden K, Leach HJ	Excluded	Title
An Evaluation of the Implementation of a UK School-Based Running Program.	Chalkley AE, Routen AC, Harris JP, Cale LA, Gorely T, Sherar LB.	Excluded	Title
An evaluation of the Public Health Responsibility Deal: Informants' experiences and views of the development, implementation and achievements of a pledge-based, public-private partnership to improve population health in England	Durand MA, Petticrew M, Goulding L, Eastmure E, Knai C, Mays N	Excluded	Title
An evidence synthesis of qualitative and quantitative research on component intervention techniques, effectiveness, cost-effectiveness, equity and acceptability of different versions of health-related lifestyle advisor role in improving health	Carr, S. M.; Lhussier, M.; Forster, N.; Geddes, L.; Deane, K.; Pennington, M.; Visram, S.; White, M.; Michie, S.; Donaldson, C.; Hildreth, A.	Excluded	Title
An evidence synthesis of qualitative and quantitative research on component intervention techniques, effectiveness, cost-effectiveness, equity and acceptability of different versions of health-related lifestyle advisor role in improving health.	Carr SM, Lhussier M, Forster N, Geddes L, Deane K, Pennington M, Visram S, White M, Michie S, Donaldson C, Hildreth A.	Excluded	Title
An examination of eating behaviors, physical activity, and obesity in African American adolescents: gender, socioeconomic status, and residential status differences	Tate NH, Dillaway HE, Yarandi HN, Jones LM, Wilson FL	Excluded	Title
An exploration into the determinants of noncommunicable diseases among rural-to-urban migrants in periurban South Africa	Stern R, Puoane T, Tsolekile L.	Excluded	Title
An exploration of barriers and facilitators to older adults' participation in higher impact physical activity and bone health: a qualitative study.	Simmonds, B. A. J., Hannam, K. J., Fox, K. R., & Tobias, J. H.	Excluded	Title
An exploration of barriers and facilitators to older adults' participation in higher impact physical activity and bone health: a qualitative study.	Simmonds BAJ, Hannam KJ, Fox KR, Tobias JH	Excluded	Title
An exploration of barriers and facilitators to older adults' participation in higher impact physical activity and bone health: a qualitative study.	Simmonds BAJ, Hannam KJ, Fox KR, Tobias JH	Excluded	Title
An exploration of constructs related to dissemination and implementation of an early childhood systems-level intervention.		Excluded	Title
An Exploration of How Fathers Attempt to Prevent Childhood Obesity in Their Families	Vollmer RL	Excluded	Title
An Exploration of How Mexican American WIC Mothers Obtain Information About Behaviors Associated With Childhood Obesity Risk	Davis RE, Cole SM, McKenney-Shubert SJ, Jones SJ, Peterson KE	Excluded	Title
An exploration of New Zealand mental health nurses' personal physical activities	Philbrick G, Sheridan NF, McCauley K	Excluded	Title
An Exploration of People Living with Parkinson's Experience of Cardio-Drumming; Parkinson's Beats: A Qualitative Phenomenological Study	Irons JY, Williams A, Holland J, Jones J	Excluded	Title
An Exploration of the Experiences and Educational Needs of Patients With Failed Back Surgery Syndrome Receiving Spinal Cord Stimulation.	Ryan CG, Eldabe S, Chadwick R, Jones SE, Elliott-Button HL, Brookes M, Martin DJ.	Excluded	Title
An Exploration of the Mechanism of Action of an Equine-Assisted Intervention	Hemingway A, Carter S, Callaway A, Kavanagh E, Ellis S	Excluded	Title
An exploratory mixed methods analysis of adherence predictors following acute coronary syndrome	Huffman JC, Moore SV, DuBois CM, Mastromauro CA, Suarez L, Park ER	Excluded	Title
An exploratory mixed methods analysis of adherence predictors following acute coronary syndrome.	Huffman JC, Moore SV, DuBois CM, Mastromauro CA, Suarez L, Park ER.	Excluded	Title
An exploratory mixed methods analysis of adherence predictors following acute coronary syndrome.	Huffman JC, Moore SV, DuBois CM, Mastromauro CA, Suarez L, Park ER	Excluded	Title
An exploratory qualitative study of the meaning and value of a running/walking program for women after a diagnosis of breast cancer	Brunet J, Saunders S, Gifford W, Thomas R, Hamilton R	Excluded	Title
An exploratory study on excess weight gain: Experiences of Postmenopausal Women in Ghana	Mensah Bonsu I, Myezwa H, Brandt C, Ajidahun AT, Moses MO, Asamoah B.	Excluded	Title
An exploratory study on excess weight gain: Experiences of Postmenopausal Women in Ghana.	Mensah Bonsu I, Myezwa H, Brandt C, Ajidahun AT, Moses MO, Asamoah B	Excluded	Title
An implementation evaluation of a sports-based health intervention for underrepresented middle school youth in Philadelphia	Joyce CR, McLoughlin GM, Tripicchio GL, Jones GJ	Excluded	Title
An In-Depth Examination of Perceptions of Physical Activity in Regularly Active and Insufficiently Active Older African American Women: A Participatory Approach	Emerson Sebastião, Wojtek Chodzko-Zajko, Andiara Schwingel	Included
An Individualized Training Program for PE Teachers Based on Self-Determination Theory as a Way to Improve Students' Psychosocial Health: A Study Protocol	González-Peño A, Franco E, Martín-Hoz L, Coterón J	Excluded	Title
An Innovative Approach to Informing Research: Gathering Perspectives on Diabetes Care Challenges From an Online Patient Community	Schroeder EB, Desai J, Schmittdiel JA, Paolino AR, Schneider JL, Goodrich GK, Lawrence JM, Newton KM, Nichols GA, O'Connor PJ, Fitz-Randolph M, Steiner JF	Excluded	Title
An inside look at active transportation in Bogota: a qualitative study	Mosquera J, Parra DC, Gomez LF, Sarmiento O, Schmid T, Jacoby E	Excluded	Title
An integrative review of fatigue in adults with type 2 diabetes mellitus: Implications for self-management and quality of life	Kuo HJ, Huang YC, García AA	Excluded	Title
An integrative review of literature on the determinants of physical activity among rural women.	Olsen JM	Excluded	Title
An Interactive Home-Based Cognitive-Motor Step Training Program to Reduce Fall Risk in Older Adults	Valenzuela T, Razee H, Schoene D, Lord SR, Delbaere K.	Excluded	Title
An Interactive Simulation to Change Outcome Expectancies and Intentions in Adults With Type 2 Diabetes: Within-Subjects Experiment	Gibson B, Yingling L, Bednarchuk A, Janamatti A, Oakley-Girvan I, Allen N.	Excluded	Title
An Interactive Simulation to Change Outcome Expectancies and Intentions in Adults With Type 2 Diabetes: Within-Subjects Experiment.	Gibson B, Yingling L, Bednarchuk A, Janamatti A, Oakley-Girvan I, Allen N	Excluded	Title
An Interactive Web Portal for Tracking Oncology Patient Physical Activity and Symptoms: Prospective Cohort Study	Marthick M, Dhillon HM, Alison JA, Cheema BS, Shaw T	Excluded	Title
An intergenerational study of perceptions of changes in active free play among families from rural areas of Western Canada.	Holt NL, Neely KC, Spence JC, Carson V, Pynn SR, Boyd KA, Ingstrup M, Robinson Z.	Excluded	Title
An intervention for pulmonary rehabilitators to develop a social identity for patients attending exercise rehabilitation: a feasibility and pilot randomised control trial protocol.	Levy AR, Matata B, Pilsworth S, Mcgonigle A, Wigelsworth L, Jones L, Pott N, Bettany M, Midgley AW.	Excluded	Title
An intervention to improve outcomes of falls in dementia: the DIFRID mixed-methods feasibility study.	Allan LM, Wheatley A, Smith A, Flynn E, Homer T, Robalino S, Beyer FR, Fox C, Howel D, Barber R, Connolly JA, Robinson L, Parry SW, Rochester L, Corner L, Bamford C.	Excluded	Title
An intervention to improve outcomes of falls in dementia: the DIFRID mixed-methods feasibility study.	Allan LM, Ballard C, Smith M, Wadsworth J, Thompson C.	Excluded	Title
An Intervention to Increase Outdoor Play in Early Childhood Education Centers (PROmoting Early Childhood Outside): Protocol for a Pilot Wait-list Control Cluster Randomized Trial	Ramsden R, Han CS, Mount D, Loebach J, Cox A, Herrington S, Bundy A, Fyfe-Johnson A, Sandseter EBH, Stone M, Tremblay MS, Brussoni M	Excluded	Title
An intervention to promote positive homeworker health and wellbeing through effective home-working practices: a feasibility and acceptability study	Keightley S, Duncan M, Gardner B	Excluded	Title
An Investigation into Helmet Use, Perceptions of Sports-Related Concussion, and Seeking Medical Care for Head Injury amongst Competitive Cyclists	Hardwicke J, Baxter BA, Gamble T, Hurst HT	Excluded	Title
An Investigation into the Physical Activity Experiences of People Living with and beyond Cancer during the COVID-19 Pandemic.	Pringle A, Kime N, Zwolinsky S, Rutherford Z, Roscoe CMP	Excluded	Title
An investigation of factors affecting elementary school students' BMI values based on the system dynamics modeling	Lan TS, Chen KL, Chen PC, Ku CT, Chiu PH, Wang MH	Excluded	Title
An mHealth Physical Activity Intervention for Latina Adolescents: Iterative Design of the Chicas Fuertes Study	Larsen B, Greenstadt ED, Olesen BL, Marcus BH, Godino J, Zive MM	Excluded	Title
An observational evaluation of move-to-improve, a classroom-based physical activity program, New York City schools, 2010	Dunn LL, Venturanza JA, Walsh RJ, Nonas CA	Excluded	Title
An Observational Tool to Assess Activity Limitation in Ambulatory People with Cerebral Palsy When Performing Motor Skills	Roldan A, Sarabia JM, Gómez-Marcos G, Reina R	Excluded	Title
An on-going individual adjustment: a qualitative study of midwives' experiences counselling pregnant women on physical activity in Sweden.	Lindqvist M, Mogren I, Eurenius E, Edvardsson K, Persson M	Excluded	Title
An opportunity to address modifiable breast cancer risks: Mammography screening and physical activity readiness to change	Thomson MD, Peter ME	Excluded	Title
An SMS Text Message-Based Type 2 Diabetes Prevention Program for Hispanic Adolescents With Obesity: Qualitative Co-Design Process	Soltero E, Lopez C, Mihail S, Hernandez A, Musaad SM, O'Connor TM, Thompson D	Excluded	Title
Analysis of Effectiveness and Psychological Techniques in mHealth Solutions for Elderly Adults with Type 2 Diabetes	Vázquez-de Sebastián J, Ciudin A, Castellano-Tejedor C	Excluded	Title
Analysis of the Features Important for the Effectiveness of Physical Activity-Related Apps for Recreational Sports: Expert Panel Approach.	Dallinga J, Janssen M, van der Werf J, Walravens R, Vos S, Deutekom M.	Excluded	Title
Analysis of the promoting actions of physical activity developed by Valencian public universities	Martínez Sanz JM, Gómez Arenas A, García-Jaén M, Sospedra I, Norte A, Cortell-Tormo JM	Excluded	Title
Analyzing the Implementation of Policies and Guidelines for the Prevention and Management of Type 2 Diabetes at Primary Health Care Level in Nepal.	Shrestha R, Yadav UN, Shrestha A, Paudel G, Makaju D, Poudel P, Iwashita H, Harada Y, Shrestha A, Karmacharya B, Koju R, Sugishita T, Rawal L.	Excluded	Title
Analyzing the Implementation of Policies and Guidelines for the Prevention and Management of Type 2 Diabetes at Primary Health Care Level in Nepal.	Shrestha R, Manandhar M, Dhamala M, Raut S, Sthapit D.	Excluded	Title
Androgen Deprivation and Sleep Disturbance: A Mixed Methods Pilot Study of Remote Assessment and Intervention	Myers JS, Siengsukon C, Sherman J, Shen X, Ptomey LT, Montgomery R, Bock K, Rice A, Parker WP, Maliski S	Excluded	Title
Anifrolumab treatment improves patient-reported quality of life and decreases disease activity and corticosteroid use in patients with systemic lupus erythematosus: A qualitative study in Denmark	Troldborg A, Remkus L, Eek D, Deleuran B.	Excluded	Title
Anifrolumab treatment improves patient-reported quality of life and decreases disease activity and corticosteroid use in patients with systemic lupus erythematosus: A qualitative study in Denmark.	Troldborg A, Remkus L, Eek D, Deleuran B	Excluded	Title
Animal-assisted and robotic animal-assisted interventions within dementia care: A systematic review.	Shoesmith E, Surr C, Ratschen E.	Excluded	Title
Animal-assisted and robotic animal-assisted interventions within dementia care: A systematic review.	Shoesmith E, Surr C, Ratschen E.	Excluded	Title
Antenatal physical activity: a qualitative study exploring women's experiences and the acceptability of antenatal walking groups.	Currie S, Gray C, Shepherd A, McInnes RJ.	Excluded	Title
Anti-oppression as praxis in the research field: Implementing emancipatory approaches for researchers and community partners	Rodney, Ruth; Hinds, Marsha; Bonilla-Damptey, Jessica; Boissoneau, Danielle; Khan, Aaliya; Forde, Anika	Excluded	Title
Antibiotic use by backyard food animal producers in Ecuador: a qualitative study	Waters WF, Baca M, Graham JP, Butzin-Dozier Z, Vinueza L	Excluded	Title
Antidepressant treatment with sertraline for adults with depressive symptoms in primary care: the PANDA research programme including RCT.	Duffy L, Lewis G, Ades A, Araya R, Bone J, Brabyn S, Button K, Churchill R, Croudace T, Derrick C, Dixon P, Dowrick C, Fawsitt C, Fusco L, Gilbody S, Harmer C, Hobbs C, Hollingworth W, Jones V, Kendrick T, Kessler D, Khan N, Kounali D, Lanham P, Malpass A, Munafo M, Pervin J, Peters T, Riozzie D, Robinson J, Salaminios G, Sharp D, Thom H, Thomas L, Welton N, Wiles N, Woodhouse R, Lewis G.	Excluded	Title
Antidepressant treatment with sertraline for adults with depressive symptoms in primary care: the PANDA research programme including RCT.	Duffy L, Hayward K, Davidson C, Varma S, Arango C, De Roos C.	Excluded	Title
APAQ at Forty: Publication Trends.	Martin JJ.	Excluded	Title
App-Supported Lifestyle Interventions in Pregnancy to Manage Gestational Weight Gain and Prevent Gestational Diabetes	Raab R, Geyer K, Zagar S, Hauner H	Excluded	Title
Appetite for change? Facilitators and barriers to nutrition guideline implementation in Canadian recreational facilities	Kirk SFL, Olstad DL, McIsaac JD, Prowse RJL, Caswell S, Hanning R, Raine KD, Mâsse LC, Naylor PJ	Excluded	Title
Application of atomic force microscopy to assess erythrocytes morphology in early stages of diabetes	Loyola-Leyva A, Loyola-Rodríguez JP, Terán-Figueroa Y, Camacho-Lopez S, González FJ, Barquera S.	Excluded	Title
Application of eccentric training in various clinical populations	Wochatz M, Schraplau A, Engel T, Zecher MM, Sharon H, et al.	Excluded	Title
Application of the IDEAS Framework in Adapting a Web-Based Physical Activity Intervention for Young Adult College Students	Hartson KR, Della LJ, King KM, Liu S, Newquist PN, Rhodes RE	Excluded	Title
Application of the NEOH Framework for Self-Evaluation of One Health Elements of a Case-Study on Obesity	Muñoz-Prieto A, Nielsen LR, Martinez-Subiela S, Mazeikiene J, et al.	Excluded	Title
Application of theoretical domains framework to explore the enablers and barriers to physical activity among university staff and students: a qualitative study.	Ndupu LB, Staples V, Lipka S, Faghy M, Bessadet N, Bussell C	Excluded	Title
Applying Meaning and Self-Determination Theory to the Development of a Web-Based mHealth Physical Activity Intervention: Proof-of-Concept Pilot Study	Hooker SA, Crain AL, Muegge J, Rossom RC, Pronk NP, Pasumarthi DP, Kunisetty G, Masters KS	Excluded	Title
Applying self-determination theory towards motivational factors of physical activity in people undergoing haemodialyses: A qualitative interview study	Huang, M., Lv, H., Lv, A., Yang, F., Tang, Y., Li, Y., Hua, Y., Liu, H., & Ni, C.	Excluded	Title
Applying systematic review methods to studies of people's views: an example from public health research	Harden A, Garcia J, Oliver S, Rees R, Shepherd J, Brunton G, Oakley A.	Excluded	Title
Applying the behaviour change wheel to develop a smartphone application 'stay-active' to increase physical activity in women with gestational diabetes	Smith R, Michalopoulou M, Reid H, Riches SP, Wango YN, Kenworthy Y, Roman C, Santos M, Hirst JE, Mackillop L	Excluded	Title
Applying the Ecological Model to understand pregnant women's perspectives on the modifiable constraints to physical activity during pregnancy: A qualitative research study.	Okafor UB, Goon DT.	Excluded	Abstract
Applying the Integrated Behavior Change Model to Understanding Physical Activity Among Older Adults: A Qualitative Study.	Arnautovska U, O'Callaghan F, Hamilton K	Excluded	Title
Applying the Personal and Social Responsibility Model as a School-Wide Project in All Participants: Teachers' Views	Manzano-Sánchez D, Conte-Marín L, Gómez-López M, Valero-Valenzuela A	Excluded	Title
Apps and wearables for monitoring physical activity and sedentary behaviour: A qualitative systematic review protocol on barriers and facilitators.	Wilde, L. J., Ward, G., Sewell, L., Müller, A. M., & Wark, P. A.	Excluded	Title
Apps and wearables for monitoring physical activity and sedentary behaviour: A qualitative systematic review protocol on barriers and facilitators.	Wilde LJ, Ward G, Sewell L, Müller AM, Wark PA	Excluded	Title
Aquatic Therapy for Persons with Neuromuscular Diseases - A Scoping Review	Ogonowska-Slodownik A, de Lima AAR, Cordeiro L, Morgulec-Adamowicz N, Alonso-Fraile M, Güeita-Rodríguez J	Excluded	Title
Arab female and male perceptions of factors facilitating and inhibiting their physical activity: Findings from a qualitative study in the Middle East	Donnelly TT, Al-Thani ABM, Benjamin K, Al-Khater AH, Fung TS, Ahmedna M, Welch A	Excluded	Title
Are healthcare providers offering the proper education for people with low back pain? Content analysis of educational materials	Alamam D, Alhowimel A, Alodaibi F, Alsobayel H	Excluded	Title
Are Long-Distance Walks Therapeutic? A Systematic Scoping Review of the Conceptualization of Long-Distance Walking and Its Relation to Mental Health.	Mau M, Aaby A, Klausen SH, Roessler KK.	Excluded	Title
Are school settings restricting access to daily physical activity for children with cystic fibrosis? Parents' perspectives and recommendations for practice	Powell E, Woodfield LA, Powell AJ, Myers TD, Barker M	Excluded	Title
Are the Claims to Blame? A Qualitative Study to Understand the Effects of Nutrition and Health Claims on Perceptions and Consumption of Food.	Benson T, Lavelle F, McCloat A, Mooney E, Bucher T, Egan B, Dean M	Excluded	Title
Are yoga and physical activity determinants of quality of life in Polish adults? a cross-sectional study	Pluto-Pradzynska A, Pluto-Pradzynska K, Frydrychowicz M, Lagiedo-Zelazowska M, Owoc J, Benjamin S, Au TY, Jaracz K, Dworacki G, Wysocki J, Wasik J	Excluded	Title
Are young adults appreciating the health promotion messages on diet and exercise?	Berry E, Aucott L, Poobalan A	Excluded	Title
Area-based variations in obesity are more than a function of the food and physical activity environment : area-based variations in obesity	Oka M, Link CL, Kawachi I	Excluded	Title
Areas of Interest and Attitudes Toward Antiobesity Drugs: Thematic and Quantitative Analysis Using Twitter	Alvarez-Mon MA, Llavero-Valero M, Asunsolo Del Barco A, Zaragozá C, Ortega MA, Lahera G, Quintero J, Alvarez-Mon M	Excluded	Title
Aromatase inhibitor associated arthralgia: the importance of oncology provider-patient communication about side effects and potential management through physical activity	Nyrop KA, Callahan LF, Rini C, Altpeter M, Hackney B, DePue A, Wilson A, Schechter A, Muss HB	Excluded	Title
Arrêt du tabac : une personnalisation nécessaire des programmes de sevrage.	Gallopel-Morvan K, Alla F, Bonnay-Hamon A, Brousse P, Gonneau A, Castera P	Excluded	Title
As a Community, We Need to be More Health Conscious: Pastors' Perceptions on the Health Status of the Black Church and African-American Communities	Gross TT, Story CR, Harvey IS, Allsopp M, Whitt-Glover M	Excluded	Title
Asian American midlife women's attitudes toward physical activity.	Im EO, Ko Y, Hwang H, et al.	Excluded	Title
Aspects of exercise with person-centred guidance influencing the transition to independent exercise: a qualitative interview study among older adults with rheumatoid arthritis.	Lange E, Palstam A, Gjertsson I, Mannerkorpi K	Excluded	Title
Assessing adherence to and usability of Experience Sampling Method (ESM) and actigraph in patients with Schizophrenia Spectrum Disorder: A mixed-method study.	Zarbo C, Agosta S, Casiraghi L, De Novellis A, Leuci E, Paulillo G, Rocchetti M, Starace F, Zamparini M, de Girolamo G	Excluded	Title
Assessing and Enhancing Movement Quality Using Wearables and Consumer Technologies: Thematic Analysis of Expert Perspectives.	Swain TA, McNarry MA, Mackintosh KA	Excluded	Title
Assessing Barriers and Enhancers to Increasing Physical Activity during the School Day in Children on an American Indian Reservation	Grant V, Swaney G, Harris KJ, Burdeau Z, Brown B	Excluded	Title
Assessing community readiness for overweight and obesity prevention in pre-adolescent girls: a case study	Kesten JM, Cameron N, Griffiths PL	Excluded	Title
Assessing Hair Concerns and Physical Activity Measures Among African American Women: a Mixed-Method Exploratory Study	Sillice MA, Nelson T, Jennings E, Holland CC, Bock BC	Excluded	Abstract
Assessing health behavior change and comparing remote, hybrid and in-person implementation of a school-based health promotion and coaching program for adolescents from low-income communities	Gefter L, Morioka-Douglas N, Srivastava A, Jiang CA, Lewis M, Sanders L, Rodriguez E	Excluded	Title
Assessing locomotor skills development in childhood using wearable inertial sensor devices: the running paradigm	Masci I, Vannozzi G, Bergamini E, Pesce C, Getchell N, Cappozzo A	Excluded	Title
Assessing modes and frequency of commuting to school in youngsters: a systematic review	Herrador-Colmenero M, Pérez-García M, Ruiz JR, Chillón P	Excluded	Title
Assessing parental self-efficacy for obesity prevention related behaviors.	Wright JA, Adams WG, Laforge RG, Berry D, Friedman RH.	Excluded	Title
Assessing parental self-efficacy for obesity prevention related behaviors.	Wright JA, Adams WG, Laforge RG, Berry D, Friedman RH.	Excluded	Title
Assessing participants' perceptions on group-based principles for action in community-based health enhancing physical activity programmes: The APEF tool	Herens M, Wagemakers A	Excluded	Title
Assessing sustainability of InSHAPE participants' fitness activities in a community mental health setting.	Lesley ML, Livingood K	Excluded	Title
Assessing the Acceptability and Effectiveness of Mobile-Based Physical Activity Interventions for Midlife Women During Menopause: Systematic Review of the Literature	AlSwayied G, Guo H, Rookes T, Frost R, Hamilton FL	Excluded	Title
Assessing the content validity of patient-reported outcome measures in adult myositis	Esfandiary T, Park JK, Alexanderson H, Regardt M, Needham M, de Groot I, Sarver C, Lundberg IE, de Visser M, et al.	Excluded	Title
Assessing the Feasibility and Acceptability of a Primary Care Socio-Ecological Approach to Improve Physical Activity Adherence among People with Type 2 Diabetes: The SENWI Project	Jabardo-Camprubí G, Puig-Ribera A, Donat-Roca R, Farrés-Godayol P, Nazar-Gonzalez S, Sitjà-Rabert M, Espelt A, Bort-Roig J.	Excluded	Title
Assessing the Feasibility and Acceptability of a Primary Care Socio-Ecological Approach to Improve Physical Activity Adherence among People with Type 2 Diabetes: The SENWI Project.	Jabardo-Camprubí G, Puig-Ribera A, Donat-Roca R, Farrés-Godayol P, Nazar-Gonzalez S, Sitjà-Rabert M, Espelt A, Bort-Roig J	Excluded	Title
Assessing the feasibility and acceptability of Changing Health for the management of prediabetes: protocol for a pilot study of a digital behavioural intervention.	Cassidy S, Okwose N, Scragg J, Houghton D, Ashley K, Trenell MI, Jakovljevic DG, Hallsworth K, Avery L.	Excluded	Title
Assessing the Feasibility and Preliminary Effects of a Web-Based Self-Management Program for Chronic Noncancer Pain: Mixed Methods Study.	Marier-Deschenes P, Pinard AM, Jalbert L, LeBlanc A.	Excluded	Title
Assessing the Feasibility and Preliminary Effects of a Web-Based Self-Management Program for Chronic Noncancer Pain: Mixed Methods Study.	Marier-Deschenes P, Pinard AM, Jalbert L, LeBlanc A.	Excluded	Title
Assessing the psychosocial factors associated with adherence to exercise referral schemes: A systematic review	Eynon M, Foad J, Downey J, Bowmer Y, Mills H	Excluded	Title
Assessing the Risk Perception and Knowledge Regarding Cardiovascular Diseases in Patients With Hypertension and Diabetes in Central India: A Mixed-Methods Study	Singhal K, Prasad P, Asati A, Melwani V	Excluded	Title
Assessment for active living: harnessing the power of data-driven planning and action	Bors PA, Brownson RC, Brennan LK	Excluded	Title
Assessment of a Daily Diary Study Including Biospecimen Collections in a Sample of Sexual and Gender Minority Young Adults: Feasibility and Acceptability Study	Cook SH, Wood EP, Rodrigues M, Jachero Caldas J, Delorme M	Excluded	Title
Assessment of Asthma Control Among Asthmatic Patients at Primary Healthcare Centers in Makkah, Saudi Arabia.	Alansari D, Mirza TA.	Excluded	Title
Assessment of Asthma Control Among Asthmatic Patients at Primary Healthcare Centers in Makkah, Saudi Arabia.	Alansari D, Mirza TA.	Excluded	Title
Assessment of Cancer Survivors' Experiences of Using a Publicly Available Physical Activity Mobile Application.	Puszkiewicz P, Roberts AL, Smith L, Wardle J, Fisher A.	Excluded	Title
Assessment of diet and physical activity of Brazilian schoolchildren: usability testing of a web-based questionnaire	da Costa FF, Schmoelz CP, Davies VF, Di Pietro PF, Kupek E, de Assis MA	Excluded	Title
Assessment of Personal Exposure to Particulate Air Pollution in Different Microenvironments and Traveling by Several Modes of Transportation in Bogotá, Colombia: Protocol for a Mixed Methods Study (ITHACA).	Malagon-Rojas JN, Pinzón-Silva DC, Parra EL, Lagos M LF, Toloza-Perez YG, Hernández Florez LJ, Morales Betancourt R, Romero SA, Ríos Cabra AP, Sarmiento OL.	Excluded	Title
Assessment of Rwandan diabetic patients' needs and expectations to develop their first diabetes self-management smartphone application (Kir'App).	Kabeza CB, Harst L, Schwarz PEH, Timpel P.	Excluded	Title
Assessment of Rwandan diabetic patients' needs and expectations to develop their first diabetes self-management smartphone application (Kir'App).	Kabeza CB, Harst L, Schwarz PEH, Timpel P.	Excluded	Title
Assessment of the nutritional status, physical activity, and eating habits of schoolchildren in Cercado de Lima	Aparco JP, Bautista-Olórtegui W, Astete-Robilliard L, Pillaca J	Excluded	Title
Assessment of the obesogenic environment in primary schools: a multi-site case study in Jakarta	Khoe LC, Widyahening IS, Ali S, Khusun H	Excluded	Title
Assessment of wearable global positioning system units for physical activity research.	Wieters KM, Kim JH, Lee C.	Excluded	Title
Assessments Related to the Physical, Affective and Cognitive Domains of Physical Literacy Amongst Children Aged 7-11.9 Years: A Systematic Review	Shearer C, Goss HR, Boddy LM, Knowles ZR, Durden-Myers EJ, Foweather L	Excluded	Title
Associated factors on physical activity among childhood cancer survivors in Mainland China: a qualitative exploration applied health belief model	Xu F, Jin X, Chen Y, Guan Z, Zhou R, Xu X, Mao J, Shen Z, Jin L, Liu Y, Chen H, Gu R, Wang J, Wang H	Excluded	Title
Association between allostatic load and health behaviours: a latent class approach.	Forrester SN, Leoutsakos JM, Gallo JJ, Thorpe RJ Jr, Seeman TE.	Excluded	Title
Association between health literacy and physical activity in older people: a systematic review and meta-analysis.	Lim ML, van Schooten KS, Radford KA, Delbaere K.	Excluded	Title
Association between lifestyle and pathologic fractures in patients admitted to surgery departments of selected hospitals affiliated to Alborz University of Medical Sciences in 2014-2015	Vaghar MI	Excluded	Title
Association between oral hypofunction and general health: a systematic review	Limpuangthip N, Komin O	Excluded	Title
Association between physical activity and insomnia symptoms in rural communities of southeastern Missouri, Tennessee, and Arkansas	Chang JJ, Pien GW, Stamatakis KA, Brownson RC	Excluded	Title
Association between physical activity and risk of all-cause mortality and cardiovascular disease in patients with diabetes: a meta-analysis.	Kodama S, Tanaka S, Heianza Y, Fujihara K, Horikawa C, Shimano H, Saito K, Yamada N, Ohashi Y, Sone H	Excluded	Title
Association between physical activity and risk of COVID-19 infection or clinical outcomes of the patients with COVID-19: A systematic review and meta-analysis.	Halabchi F, Mahdaviani B, Tazesh B, Shab-Bidar S, Selk-Ghaffari M.	Excluded	Title
Association between the index of nutritional quality and lipid profile in adult women	Abbas Torki S, Bahadori E, Shekari S, Fathi S, Gholamalizadeh M, Hasanpour Ardekanizadeh N, Aminnezhad B, Ahmadzadeh M, Sotoudeh M, Shafie F, Rastgoo S, Vahid F, Doaei S	Excluded	Title
Association of built environment constructs and physical activity among children and adolescents in Africa: a systematic review and meta-analysis	Adebusoye B, Chattopadhyay K, Ekezie W, Phalkey R, Leonardi-Bee J	Excluded	Title
Association of Diet Quality and Physical Activity on Obesity-Related Cancer Risk and Mortality in Black Women: Results from the Women's Health Initiative.	Chebet JJ, Thomson CA, Kohler LN, Ehiri JE, Luo J, Cheng TD, Pan K, Chlebowski RT, Nassir R, Sealy-Jefferson S, Manson JE, Saquib N, Bell ML.	Excluded	Title
Association of low-carbohydrate diet score with overweight, obesity and cardiovascular disease risk factors	Jafari-Maram S, Daneshzad E, Brett NR, Bellissimo N, Azadbakht L	Excluded	Title
Association of Physical Educators' Socialization Experiences and Confidence with Respect to Comprehensive School Physical Activity Program Implementation	Merica CB, Egan CA, Webster CA, Mindrila D, Karp GG, Paul DR, Orendorff KL	Excluded	Title
Associations between individual and environmental factors and habitual physical activity among older Chinese adults: A social-ecological perspective	Yi X, Pope Z, Gao Z, Wang S, Pan F, Yan J, Liu M, Wu P, Xu J, Wang R	Excluded	Title
Associations between measures of physical fitness and cognitive performance in preschool children.	Wick K, Kriemler S, Granacher U.	Excluded	Title
Associations between measures of physical fitness and cognitive performance in preschool children.	Wick K, Kriemler S, Granacher U	Excluded	Title
Associations between social network properties and metabolic syndrome and the mediating effect of physical activity: findings from the Cardiovascular and Metabolic Diseases Etiology Research Center (CMERC) Cohort.	Kim K, Jung SJ, Baek JM, Yim HW, Jeong H, Kim DJ, Park S, Youm Y, Kim HC	Excluded	Title
Associations of Partner Support and Acculturation With Physical Activity in Mexican American Women.	Congello NC, Koniak-Griffin D, Brecht ML, Hays RD, Heilemann MV, Nyamathi AM.	Excluded	Title
Associations of Physical Activity and Sedentary Behaviors with Child Mental Well-being during the COVID-19 Pandemic	Gilbert AS, Schmidt L, Beck A, Kepper MM, Mazzucca S, Eyler A.	Excluded	Title
Associations of Presence or Absence of Exercise and/or Physical Activity with Non-Restorative Sleep by Gender and Age: A Cross-Sectional Study	Hidaka T, Endo S, Kasuga H, Masuishi Y, Kakamu T, Kumagai T, Fukushima T.	Excluded	Title
Associations of presence or absence of exercise and/or physical activity with non-restorative sleep by gender and age: a cross-sectional study.	Hidaka T, Endo S, Kasuga H, Masuishi Y, Kakamu T, Kumagai T, Fukushima T	Excluded	Title
Associations of Sedentary Time with Heart Rate and Heart Rate Variability in Adults: A Systematic Review and Meta-Analysis of Observational Studies.	Alansare AB, Bates LC, Stoner L, Kline CE, Nagle E, Jennings JR, Hanson ED, Faghy MA, Gibbs BB	Excluded	Title
At home e-based physical exercise programs in patients with multiple sclerosis: a scoping review	Adnan R, Roikjaer SG, Samadzadeh S, Richter CJ, Weinshenker BG, Paul F, Skou ST, Dalgas U, Asgari N	Excluded	Title
Athletes with disability' satisfaction with sport wheelchairs: an Italian cross sectional study	Berardi A, Galeoto G, Lucibello L, Panuccio F, Valente D, Tofani M.	Excluded	Title
Athletes with disability' satisfaction with sport wheelchairs: an Italian cross-sectional study.	Berardi A, Galeoto G, Lucibello L, Panuccio F, Valente D, Tofani M	Excluded	Title
Athletic justice: Scale development and validation	Kim S, Alahmad ME, Oh T, Love A	Excluded	Title
Attitudes and adherence to changes in nutrition and physical activity following surgery for prostate cancer: a qualitative study	Robles LA, Shingler E, McGeagh L, Rowe E, Koupparis A, Bahl A, Shiridzinomwa C, Persad R, Martin RM, Lane JA	Excluded	Title
Attitudes and barriers to exercise in adults with type 1 diabetes (T1DM) and how best to address them: a qualitative study.	Lascar N, Kennedy A, Hancock B, Jenkins D, Andrews RC, Greenfield S, Narendran P	Excluded	Title
Attitudes and beliefs to the uptake and maintenance of physical activity among community-dwelling South Asians aged 60-70 years: a qualitative study.	Horne M, Skelton DA, Speed S, Todd C	Excluded	Title
Attitudes and characteristics of health professionals working in Aboriginal health	Wilson AM, Magarey AM, Jones M, O'Donnell K, Kelly J	Excluded	Title
Attitudes and Considerations for Multidomain Lifestyle Approaches to Dementia Prevention: A Qualitative Study	Dingle SE, Milte CM, Daly RM, Torres SJ	Excluded	Title
Attitudes and needs of residents in long-term care facilities regarding physical activity-A systematic review and synthesis of qualitative studies.	Maurer, C., Draganescu, S., Mayer, H., & Gattinger, H.	Excluded	Title
Attitudes and needs of residents in long-term care facilities regarding physical activity-A systematic review and synthesis of qualitative studies.	Maurer C, Draganescu S, Mayer H, Gattinger H	Excluded	Title
Attitudes and perceptions of patients on the kidney transplant waiting list toward mobile health-delivered physical activity programs.	Sieverdes JC, Raynor PA, Armstrong T, Jenkins CH, Sox LR, Treiber FA	Excluded	Title
Attitudes of 10-12-year-old primary school pupils towards food and nutrition: insights from Qualitative FGI Research - Junior-Edu-Zywienie (JEZ) Project	Hamulka J, Gutkowska K, Czarniecka-Skubina E.	Excluded	Title
Attitudes of 10-12-year-old primary school pupils towards food and nutrition: insights from Qualitative FGI Research - Junior-Edu-Zywienie (JEZ) Project.	Hamulka J, Gutkowska K, Czarniecka-Skubina E	Excluded	Title
Attitudes of women with gestational diabetes toward diet and exercise: a qualitative study	Smyth S, Mulligan K, Rutter E, Harrington L, Hatunic M, Higgins MF.	Excluded	Abstract
Attitudes of women with gestational diabetes toward diet and exercise: a qualitative study.	Smyth S, Mulligan K, Rutter E, Harrington L, Hatunic M, Higgins MF	Excluded	Abstract
Attitudes to and Experiences of Physical Activity After Colon Cancer Diagnosis Amongst Physically Active Individuals - A Qualitative Study	Renman, D., Strigård, K., Palmqvist, R., Näsvall, P., Gunnarsson, U., & Edin-Liljegren, A.	Excluded	Abstract
Attitudes to and Experiences of Physical Activity among Migrant Women from Former Yugoslavia: -- a qualitative interview study about physical activity and its beneficial effect	Sandström E, Bolmsjö I, Janzon E	Excluded	Title
Attitudes to Exercise and Diabetes in Young People with Type 1 Diabetes Mellitus: A Qualitative Analysis	Ryninks K, Sutton E, Thomas E, Jago R, Shield JP, Burren CP	Excluded	Title
Attitudes toward physical activity as a treatment component for adolescents with anorexia nervosa: An exploratory qualitative study of patient perceptions	Chubbs-Payne A, Lee J, Isserlin L, Norris ML, Spettigue W, Spence K, Longmuir PE	Excluded	Title
Attitudes toward physical activity of white midlife women.	Im EO, Lee B, Chee W, Stuifbergen A; eMAPA Research Team.	Excluded	Title
Attitudes towards physical activity and exercise in older patients with advanced cancer during oncological treatment	Mikkelsen MK, Nielsen DL, Vinther A, et al.	Excluded	Title
Attitudes towards protective headgear in UK rugby union players.	Barnes A, Rumbold JL, Olusoga P.	Excluded	Title
Attitudes, barriers and enablers to physical activity in pregnant women: a systematic review	Harrison AL, Taylor NF, Shields N, Frawley HC	Excluded	Abstract
Attitudes, barriers and enablers to physical activity in pregnant women: a systematic review	Harrison AL, Taylor NF, Shields N, Frawley HC	Excluded	Duplicate
Attitudes, challenges and needs about diet and physical activity in endometrial cancer survivors: a qualitative study.	Koutoukidis DA, Beeken RJ, Lopes S, Knobf MT, Lanceley A	Excluded	Title
Audience Responses to Physical Activity in the Biggest Loser Australia.	Smith, B. J., & Bonfiglioli, C.	Excluded	Title
Auditory rhythmical cueing to improve gait and physical activity in community-dwelling stroke survivors (ACTIVATE): study protocol for a pilot randomised controlled trial.	McCue P, Del Din S, Hunter H, Lord S, Price CIM, Shaw L, Rodgers H, Rochester L, Moore SA.	Excluded	Title
Augmenting K-Means Clustering With Qualitative Data to Discover the Engagement Patterns of Older Adults With Multimorbidity When Using Digital Health Technologies: Proof-of-Concept Trial	Sheng Y, Bond R, Jaiswal R, Dinsmore J, Doyle J	Excluded	Title
Australian bus drivers' modifiable and contextual risk factors for chronic disease: A workplace study	Brodie A, Pavey T, Newton C, Sendall MC	Excluded	Title
Australian children's discourses of health, nutrition and fatness.	Velardo S, Drummond M.	Excluded	Title
Australian consumers' views towards an environmentally sustainable eating pattern	Mann D, Thornton L, Crawford D, Ball K	Excluded	Title
Australian health professionals' perspectives on discussing sexual activity and intimacy with people who have had a heart attack: a qualitative study	Moran C, Lilly K, Walsh AL, Foreman R, Taylor J	Excluded	Title
Australian health professionals' perspectives on discussing sexual activity and intimacy with people who have had a heart attack: a qualitative study	Moran C, Lilly K, Walsh AL, Foreman R, Taylor J	Excluded	Title
Australian patients' perception of the efficacy of the physical activity referral scheme (PARS)	Albert FA, Malau-Aduli AEO, Crowe MJ, Malau-Aduli BS	Excluded	Title
Australian School Stakeholders' Perceived Strategies for Preventing Adolescent Obesity	Buru K, Emeto TI, Malau-Aduli AEO, Malau-Aduli BS	Excluded	Title
Australian Stakeholder Perspectives on Healthier Retail Food Environments for Toddlers-The Era of "Band Aids and Small Inroads"	McCann JR, Woods J, Russell CG	Excluded	Title
Australian State and Territory Eclectic Approaches to Obesity Prevention in the Early Years: Policy Mapping and Perspectives of Senior Health Officials	Esdaile EK, Gillespie J, Baur LA, Wen LM, Rissel C.	Excluded	Title
Australian State and Territory Eclectic Approaches to Obesity Prevention in the Early Years: Policy Mapping and Perspectives of Senior Health Officials.	Esdaile EK, Gillespie J, Baur LA, Wen LM, Rissel C	Excluded	Title
Australian women's understanding of menopause and its consequences: a qualitative study	Herbert D, Bell RJ, Young K, Brown H, Coles JY, Davis SR	Excluded	Title
Automated Retinal Vessel Analysis Based on Fundus Photographs as a Predictor for Non-Ophthalmic Diseases-Evolution and Perspectives.	Danielescu C, Dabija MG, Nedelcu AH, Lupu VV, Lupu A, Ioniuc I, Gîlcă-Blanariu GE, Donica VC, Anton ML, Musat O.	Excluded	Title
Automatic Detection and Estimation of Unannounced Meals for Multivariable Artificial Pancreas System	Samadi S, Rashid M, Turksoy K, Feng J, Hajizadeh I, Hobbs N, Lazaro C, Sevil M, Littlejohn E, Cinar A	Excluded	Title
Autonomy support in an exercise intervention with colorectal cancer patients during chemotherapy: a qualitative perspective.	Romero-Elías M, González-Cutre D, Ruiz-Casado A, Tortosa-Martínez J, Beltrán-Carrillo VJ.	Excluded	Title
Availability of Evidence-Based Diabetes Programs in U.S. Children's Hospitals.	Hughes AS, Gutierrez A, Flint J, Franz B	Excluded	Title
Avoiding a "big" baby: Local perceptions and social responses toward childbirth-related complications in Menabe, Madagascar.	Pourette D, Pierlovisi C, Randriantsara R, Rakotomanana E, Mattern C.	Excluded	Title
Avoiding a "big" baby: Local perceptions and social responses toward childbirth-related complications in Menabe, Madagascar.	Pourette D, Pierlovisi C, Randriantsara R, Rakotomanana E, Mattern C.	Excluded	Title
Avulsion fractures of the pelvis - a qualitative systematic review of the literature	Porr J, Lucaciu C, Birkett S	Excluded	Title
Awareness of heart disease and associated health behaviours in a developing country: A qualitative study	Bulto LN, Magarey J, Rasmussen P, Hendriks JML	Excluded	Title
AWARENESS OF THE WORKING AGE POPULATION ABOUT PHYSICAL ACTIVITY AS A RISK FACTOR FOR NON-INFECTIOUS DISEASES	Rynhach NO, Mykhalchuk VM, Krut AH	Excluded	Title
Awareness regarding COVID-19 and problems faced by young adults with type 1 diabetes mellitus amid lockdown in India	Pal R, Yadav U, Verma A, Bhadada SK	Excluded	Title
Awareness, Beliefs and Perspectives Regarding Weight Retention and Weight Gain among Postpartum Women in India	Kaur D, Ranjan P, Kumari A, Malhotra A, Kaloiya GS, Meena VP, Sethi P, Vikram NK	Excluded	Title
Baby Steps: Using Intervention Mapping to Develop a Sustainable Perinatal Physical Activity Healthcare Intervention.	Dieberger AM, van Poppel MNM, Watson ED.	Excluded	Title
Back in the Day: Nostalgia Frames Rural Residents' Perspectives on Diet and Physical Activity.	White MJ, Perrin AJ, Caren N, Perrin EM	Excluded	Title
Back pain is part of sport … I'm just gonna have to live with it: Exploring the lived experience of sport-related low back pain in adolescent athletes	Wall J, McGowan E, Meehan W, Wilson F	Excluded	Title
Balance confidence and physical activity participation of independently ambulatory youth with cerebral palsy: an exploration of youths' and parents' perspectives	Towns M, Lindsay S, Arbour-Nicitopoulos K, Mansfield A, Wright FV	Excluded	Title
Balance Right in Multiple Sclerosis (BRiMS): a guided self-management programme to reduce falls and improve quality of life, balance and mobility in people with secondary progressive multiple sclerosis: a protocol for a feasibility randomised controlled trial.	Simons LE, Hess CW, Choate ES, Van Orden AR, Tremblay-McGaw AG, Menendez M, Boothroyd DB, Parvathinathan G, Griffin A, Caruso TJ, Stinson J, Weisman A, Liu T, Koeppen K.	Excluded	Title
Balance, reframe, and overcome: The attitudes, priorities, and perceptions of exercise-based activities in youth 12-24 months after a sport-related ACL injury.	Truong LK, Mosewich AD, Miciak M, Pajkic A, Le CY, Li LC, Whittaker JL	Excluded	Title
Balancing act: approaches to healthy eating and physical activity among Boston public housing residents	Scammell MK, Torres S, Wayman J, Greenwood N, Thomas G, Kozlowski L, Bowen D	Excluded	Title
Balancing benefits and risks of exercise in pregnancy: a qualitative analysis of social media discussion.	Côté EJM, Benton M, Gardner R, Tribe R	Excluded	Title
Balancing one's mood: experiences of physical activity in adults with severe obesity 18 months after lifestyle intervention	Toft BS, Nielsen CV, Uhrenfeldt L	Excluded	Title
Ballroom Dance: Linking Serious Leisure to Successful Aging.	Stevens-Ratchford RG	Excluded	Title
Bariatric surgery, lifestyle interventions and orlistat for severe obesity: the REBALANCE mixed-methods systematic review	Avenell A, Robertson C, Skea Z, Jacobsen E, Boyers D, Cooper D, Aceves-Martins M, Retat L, Fraser C, Aveyard P, Stewart F, MacLennan G, Webber L, Corbould E, Xu B, Jaccard A, Boyle B, Duncan E, Shimonovich M, Bruin M.	Excluded	Title
Barriers and Benefits of Online Group Exercise Programs for Older Adults	Islam MS, Frazier MC, Harden SM, Lim S	Excluded	Title
Barriers and enablers associated with participation in a home-based pragmatic exercise snacking program in older adults delivered and monitored by Amazon Alexa: a qualitative study	Jansons P, Fyfe JJ, Dalla Via J, Daly RM, Scott D	Excluded	Title
Barriers and Enablers for Physical Activity Engagement Among Individuals From India With Type 2 Diabetes Mellitus: A Mixed-Method Study.	Matpady P, Maiya AG, Saraswat PP, Rao CR, Pai MS, Anupama SD, Shetty JK, Umakanth S.	Excluded	Title
Barriers and enablers for sufficient moderate-to-vigorous physical activity: The perspective of adolescents	Karchynskaya V, Kopcakova J, Madarasova Geckova A, Katrusin B, Reijneveld SA, de Winter AF	Excluded	Title
Barriers and enablers of vigorous intermittent lifestyle physical activity (VILPA) in physically inactive adults: a focus group study	Thøgersen-Ntoumani C, Kritz M, Grunseit A, Chau J, Ahmadi M, et al.	Excluded	Title
Barriers and Enablers of Weight Management after Breast Cancer: A Thematic Analysis.	Ee C, MacMillan F, Boyages J, McBride K	Excluded	Title
Barriers and enablers of women carers from culturally and linguistically diverse communities participating in physical activities	Kappelides P	Excluded	Title
Barriers and enablers to a healthy lifestyle in people with infertility: a mixed-methods systematic review.	Torkel S, Wang R, Norman RJ, Zhao L, Liu K, Boden D, Xu W, Moran L, Cowan S	Excluded	Title
Barriers and enablers to addressing smoking, nutrition, alcohol consumption, physical activity and gestational weight gain (SNAP-W) as part of antenatal care: A mixed methods systematic review	Dilworth S, Doherty E, Mallise C, Licata M, Hollis J, Wynne O, Lane C, Wolfenden L, Wiggers J, Kingsland M	Excluded	Title
Barriers and Enablers to Modifying Sleep Behavior in Adolescents and Young Adults: A Qualitative Investigation	Paterson JL, Reynolds AC, Duncan M, Vandelanotte C, Ferguson SA	Excluded	Title
Barriers and Enablers to Older Indigenous People Engaging in Physical Activity-A Qualitative Systematic Review.	Gidgup MJR, Kickett M, Weselman T, Hill K, Coombes J, Ivers R, Bowser N, Palacios V, Hill AM	Excluded	Title
Barriers and enablers to participation in physical activity among women diagnosed with ovarian cancer	Toohey K, Paterson C, Coltman CE	Excluded	Abstract
Barriers and enablers to physical activity behaviour in older adults during hospital stay: a qualitative study guided by the theoretical domains framework	van Dijk-Huisman, H. C., Raeven-Eijkenboom, P. H., Magdelijns, F. J. H., Sieben, J. M., de Bie, R. A., & Lenssen, A. F.	Excluded	Abstract
Barriers and enablers to physical activity in patients during hospital stay: a scoping review	Geelen SJG, van Dijk-Huisman HC, de Bie RA, Veenhof C, Engelbert R, van der Schaaf M, Lenssen AF	Excluded	Title
Barriers and enablers to physical activity in people with venous leg ulcers: A systematic review of qualitative studies	Qiu Y, He J, Gao Y, Lu J, Liu X, Yu H, Wang Y	Excluded	Abstract
Barriers and enablers to physical activity participation in patients with venous leg ulcers: a systematic review protocol of qualitative evidence.	Qiu, Y., Team, V., Osadnik, C. R., & Weller, C. D.	Excluded	Title
Barriers and enablers to physical activity participation in patients with venous leg ulcers: a systematic review protocol of qualitative evidence.	Qiu Y, Team V, Osadnik CR, Weller CD	Excluded	Title
Barriers and enablers to physical activity participation in patients with venous leg ulcers: a systematic review protocol of qualitative evidence.	Qiu Y, Team V, Osadnik CR, Weller CD	Excluded	Title
Barriers and enablers to promoting grandchildren's physical activity and reducing screen time: a qualitative study with Australian grandparents	Budden T, Coall DA, Jackson B, Christian H, Nathan A, Jongenelis MI	Excluded	Title
Barriers and Enablers to the Implementation of School-Based Obesity Prevention Strategies in Jeddah, KSA	Almutairi N, Burns S, Portsmouth L.	Excluded	Title
Barriers and enablers to the implementation of school-based obesity prevention strategies in Jeddah, KSA.	Almutairi N, Burns S, Portsmouth L	Excluded	Title
Barriers and facilitative factors in the implementation of workplace health promotion activities in small and medium-sized enterprises: a qualitative study.	Saito J, Odawara M, Takahashi H, Fujimori M, Yaguchi-Saito A, Inoue M, Uchitomi Y, Shimazu T.	Excluded	Title
Barriers and Facilitators for Health Behavior Change among Adults from Multi-Problem Households: A Qualitative Study	Nagelhout GE, Hogeling L, Spruijt R, Postma N, de Vries H	Excluded	Title
Barriers and facilitators for physical activity during pregnancy and postpartum in women living in poverty of Mexico.	Lozada-Tequeanes AL, Campero-Cuenca Mde L, Hernández B, Rubalcava-Peñafiel L, Neufeld LM.	Excluded	Title
Barriers and Facilitators for the Practice of Physical Exercise in Patients With Spondyloarthritis	Curbelo Rodríguez R, Zarco Montejo P, Almodóvar González R, et al.	Excluded	Title
Barriers and facilitators in dietary and physical activity management of type 2 diabetes	Tripathi D, Vikram NK, Chaturvedi S, Bhatia N	Excluded	Title
Barriers and facilitators influencing the sustainment of health behaviour interventions in schools and childcare services: a systematic review.	Shoesmith A, Hall A, Wolfenden L, Shelton RC, Powell BJ, Brown H, McCrabb S, Sutherland R, Yoong S, Lane C, Booth D, Nathan N.	Excluded	Title
Barriers and facilitators of adherence to a perioperative physical activity intervention for older adults with cancer and their family caregivers.	Sun V, Raz DJ, Kim JY, et al.	Excluded	Title
Barriers and Facilitators of Diet, Physical Activity Levels, and Sleep Among Nursing Undergraduates and Early-Career Nurses: A Qualitative Descriptive Study.	Wirth, M. D., Meyer, J., Jessup, A., & Dawson, R. M.	Excluded	Title
Barriers and Facilitators of Diet, Physical Activity Levels, and Sleep Among Nursing Undergraduates and Early-Career Nurses: A Qualitative Descriptive Study.	Wirth MD, Meyer J, Jessup A, Dawson RM	Excluded	Title
Barriers and Facilitators of Diet, Physical Activity Levels, and Sleep Among Nursing Undergraduates and Early-Career Nurses: A Qualitative Descriptive Study.	Wirth MD, Meyer J, Jessup A, Dawson RM	Excluded	Title
Barriers and facilitators of exercise experienced by cancer survivors: a mixed methods systematic review	Clifford BK, Mizrahi D, Sandler CX, Barry BK, Simar D, Wakefield CE, Goldstein D	Excluded	Title
Barriers and facilitators of lifestyle management among adult South Asian migrants living with chronic diseases: A mixed-methods systematic review.	Gulyani P, Rawat P, Elmi Y, Gupta S, Wan CS.	Excluded	Title
Barriers and facilitators of lifestyle management among adult South Asian migrants living with chronic diseases: A mixed-methods systematic review.	Gulyani P, Rawat P, Elmi Y, Gupta S, Wan CS	Excluded	Title
Barriers and facilitators of loaded self-managed exercises and physical activity in people with patellofemoral pain: understanding the feasibility of delivering a multicentred randomised controlled trial, a UK qualitative study	Smith BE, Moffatt F, Hendrick P, Bateman M, Selfe J, Rathleff MS, Smith TO, Logan P	Excluded	Title
Barriers and facilitators of physical activity among adults and older adults from Black and Minority Ethnic groups in the UK: A systematic review of qualitative studies	Ige-Elegbede J, Akinmolayan T, Gill T, Patel S, Shah A, Hall J	Excluded	Title
Barriers and facilitators of physical activity among Latina immigrant and Mexican mothers living in the US and Mexico: A qualitative study	Pérez-Flores NJ, Pineros-Leano M, Damian K, Toney AM, Aguayo L	Excluded	Title
Barriers and facilitators of physical activity among school attending adolescents in Lagos State, Nigeria	Adebusoye B, Leonardi-Bee J, Phalkey R, et al.	Excluded	Title
Barriers and facilitators of physical activity in adolescents with intellectual disabilities: An analysis informed by the COM-B model.	McDermott G, Brick NE, Shannon S, Fitzpatrick B, Taggart L	Excluded	Title
Barriers and facilitators of physical activity in adults with severe haemophilia: A qualitative study	Cotino C, Pérez-Alenda S, Cruz-Montecinos C, et al.	Excluded	Title
Barriers and facilitators of physical activity in children with bronchiectasis: Perspectives from children and parents	Jones T, Baque E, O'Grady KF, et al.	Excluded	Title
Barriers and facilitators of physical activity in knee and hip osteoarthritis: a systematic review of qualitative evidence	Kanavaki AM, Rushton A, Efstathiou N, Alrushud A, Klocke R, Abhishek A, Duda JL	Excluded	Title
Barriers and Facilitators of Physical Activity in People Living With HIV: A Systematic Review of Qualitative Studies.	Song, D., Hightow-Weidman, L., Yang, Y., & Wang, J.	Excluded	Title
Barriers and Facilitators of Physical Activity in People Living With HIV: A Systematic Review of Qualitative Studies.	Song D, Hightow-Weidman L, Yang Y, Wang J	Excluded	Title
Barriers and Facilitators of Physical Activity in People Living With HIV: A Systematic Review of Qualitative Studies.	Song D, Hightow-Weidman L, Yang Y, Wang J	Excluded	Title
Barriers and Facilitators of Physical Activity Participation among Children and Adolescents with Intellectual Disabilities: A Scoping Review	Yu S, Wang T, Zhong T, Qian Y, Qi J	Excluded	Title
Barriers and facilitators of physical activity participation for young people and adults with childhood-onset physical disability: a mixed methods systematic review.	McKenzie G, Willis C, Shields N.	Excluded	Title
Barriers and facilitators of physical activity participation in adults living with type 1 diabetes: a systematic scoping review	Brennan MC, Brown JA, Ntoumanis N, Leslie GD.	Excluded	Title
Barriers and facilitators of physical activity participation in adults living with type 1 diabetes: a systematic scoping review.	Brennan MC, Brown JA, Ntoumanis N, Leslie GD	Excluded	Title
Barriers and facilitators of physical function, activity, sports and exercise in children and adolescents with spinal pain: a protocol for a systematic review and meta-ethnography	Tucker S, Heneghan NR, Alamrani S, Rushton A, Gardner A, Soundy A.	Excluded	Title
Barriers and facilitators of physical function, activity, sports and exercise in children and adolescents with spinal pain: a protocol for a systematic review and meta-ethnography.	Tucker S, Heneghan NR, Alamrani S, Rushton A, Gardner A, Soundy A	Excluded	Title
Barriers and facilitators of sport and physical activity for Aboriginal and Torres Strait Islander children and adolescents: a mixed studies systematic review	May T, Dudley A, Charles J, Kennedy K, Mantilla A, et al.	Excluded	Title
Barriers and facilitators of weight management: Perspectives of the urban poor in Accra, Ghana	Afrifa-Anane GF, Badasu DM, Codjoe SNA, Anarfi JK	Excluded	Title
Barriers and facilitators on the implementation of physical activity in Primary Health Care: A systematic review	Wolker Manta S, Fabrício Sandreschi P, Christofoletti Dos Santos M, Maria Konrad L, Miranda Tassitano R, Rosane Bertoldo Benedetti T	Excluded	Title
Barriers and facilitators related to undertaking physical activities among men with prostate cancer: a scoping review	Sattar S, Haase KR, Bradley C, Papadopoulos E, Kuster S, Santa Mina D, Tippe M, Kaur A, Campbell D, Joshua AM, Rediger C, Souied O, Alibhai S	Excluded	Title
Barriers and Facilitators that Influence on Adopting Healthy Lifestyles in People with Cardiovascular Disease	Saavedra Espinosa JN, Rodríguez Malagón MY, Londoño Granados SP, Alméziga Clavijo OS, Garzón Herrera MC, Díaz-Heredia LP	Excluded	Title
Barriers and Facilitators to 24-Month Maintenance of the Faith, Activity, and Nutrition Program in the U.S.	Day KR, Bernhart JA, Wilcox S	Excluded	Title
Barriers and facilitators to adopting healthier lifestyle among low-income women in Saudi Arabia: A qualitative study.	Alageel S, Alhujaili M, Altwaijri Y, Bilal L, Alsukait R	Excluded	Title
Barriers and facilitators to being physically active on a rural U.S. Northern Plains American Indian reservation.	Jahns L, McDonald LR, Wadsworth A, Morin C, Liu Y.	Excluded	Title
Barriers and facilitators to comprehensive, school-based physical activity promotion for adolescents prior to and during the COVID-19 pandemic: a qualitative study.	Johnson AM, Tandon PS, Hafferty KR, Senturia K, Garrett KA, Bollinger BJ, Kroshus E.	Excluded	Title
Barriers and facilitators to comprehensive, school-based physical activity promotion for adolescents prior to and during the COVID-19 pandemic: a qualitative study.	Johnson AM, Tandon PS, Hafferty KR, Senturia K, Garrett KA, Bollinger BJ, Kroshus E.	Excluded	Title
Barriers and facilitators to diet, physical activity and lifestyle behavior intervention adherence: a qualitative systematic review of the literature.	Deslippe AL, Soanes A, Bouchaud CC, Beckenstein H, Slim M, Plourde H, Cohen TR	Excluded	Title
Barriers and facilitators to exercise in hemodialysis patients: A protocol for systematic review	Li T, Lv A, Xu N, Huang M, Su Y	Excluded	Title
Barriers and Facilitators to Exercise in Older Adults Awaiting Kidney Transplantation and Their Care Partners.	Sheshadri A, Elia JR, Garcia G, Abrams G, Adey DB, Lai JC, Sudore RL.	Excluded	Title
Barriers and facilitators to health care professionals discussing child weight with parents: A meta-synthesis of qualitative studies	Bradbury D, Chisholm A, Watson PM, Bundy C, Bradbury N, Birtwistle S	Excluded	Title
Barriers and facilitators to healthy active living in South Asian families in Canada: a thematic analysis.	Mirza S, Kandasamy S, de Souza RJ, Wahi G, Desai D, Anand SS, Ritvo P.	Excluded	Title
Barriers and Facilitators to Healthy Eating and Physical Activity Postpartum: A Qualitative Systematic Review	Ryan RA, Johnstone G, Lyle P, Fisher K, Stewart K	Excluded	Title
Barriers and facilitators to implementing brief interventions for smoking, nutrition, and physical activity in indigenous populations	Fazelipour M, Cunningham F	Excluded	Title
Barriers and facilitators to implementing community-based physical activity interventions: a qualitative systematic review	Cooper J, Murphy J, Woods C, et al.	Excluded	Title
Barriers and Facilitators to Implementing Exercise is Medicine Canada on Campus Groups	McEachern BM, Jackson J, Yungblut S, Tomasone JR	Excluded	Title
Barriers and facilitators to influenza and pneumococcal vaccine hesitancy in rheumatoid arthritis: a qualitative study.	Colmegna I, Valerio V, Gosselin-Boucher V, Lacoste G, Labbe S, Lavoie KL, Hazel E, Ward B, Hudson M, Peláez S	Excluded	Title
Barriers and Facilitators to Leisure Physical Activity in Children: A Qualitative Approach Using the Socio-Ecological Model	Martínez-Andrés M, Bartolomé-Gutiérrez R, Rodríguez-Martín B, et al.	Excluded	Title
Barriers and Facilitators to Participating in an Exercise Referral Scheme among Women Living in a Low Socioeconomic Area in Australia	McKeon G, Mastrogiovanni C, Teychenne M, Rosenbaum S	Excluded	Title
Barriers and facilitators to participating in cardiac rehabilitation and physical activity: A cross-sectional survey	Fraser MJ, Leslie SJ, Gorely T, Foster E, Walters R	Excluded	Title
Barriers and facilitators to participating in physical activity for adults with breast cancer receiving adjuvant treatment: A qualitative metasynthesis	Lavallée JF, Gagnon C, Watson S, Lefebvre P, Lavoie A	Excluded	Title
Barriers and facilitators to physical activity among children, adolescents, and young adults with cystic fibrosis: a systematic review and thematic synthesis of qualitative research.	Denford, S., van Beurden, S., O'Halloran, P., & Williams, C. A.	Excluded	Title
Barriers and facilitators to physical activity among children, adolescents, and young adults with cystic fibrosis: a systematic review and thematic synthesis of qualitative research.	Denford S, van Beurden S, O'Halloran P, Williams CA	Excluded	Title
Barriers and facilitators to physical activity among ethnic Chinese children: a qualitative systematic review.	Wang H, Swain S, Luo J, Blake H, Chattopadhyay K	Excluded	Title
Barriers and facilitators to physical activity among ethnic Chinese children: a systematic review protocol	Wang H, Blake H, Chattopadhyay K	Excluded	Title
Barriers and facilitators to physical activity among ethnic Chinese children: a systematic review protocol	Wang H, Blake H, Chattopadhyay K	Excluded	Title
Barriers and facilitators to physical activity amongst overweight and obese women in an Afro-Caribbean population: A qualitative study	Alvarado M, Murphy MM, Guell C	Excluded	Abstract
Barriers and Facilitators to Physical Activity and FMS in Children Living in Deprived Areas in the UK: Qualitative Study	Eyre ELJ, Adeyemi LJ, Cook K, Noon M, Tallis J, Duncan M	Excluded	Title
Barriers and facilitators to physical activity and further digital exercise intervention among inactive British adolescents in secondary schools: a qualitative study with physical education teachers.	Moore R, Edmondson L, Gregory M, Griffiths K, Freeman E	Excluded	Title
Barriers and facilitators to physical activity for young adult women: a systematic review and thematic synthesis of qualitative literature	Peng B, Ng JYY, Ha AS	Excluded	Abstract
Barriers and facilitators to physical activity in men with prostate cancer: A qualitative and quantitative systematic review.	Fox, L., Wiseman, T., Cahill, D., Beyer, K., Peat, N., Rammant, E., & Van Hemelrijck, M.	Excluded	Title
Barriers and facilitators to physical activity in men with prostate cancer: A qualitative and quantitative systematic review.	Fox L, Wiseman T, Cahill D, Beyer K, Peat N, Rammant E, Van Hemelrijck M	Excluded	Title
Barriers and facilitators to physical activity in oncology in Seine-Saint-Denis: A qualitative study using the socio-ecological approach.	Sarreboubee, C., Aumaitre, A., Labiadh, L., & Foucaut, A. M.	Excluded	Title
Barriers and facilitators to physical activity in oncology in Seine-Saint-Denis: A qualitative study using the socio-ecological approach.	Sarreboubee C, Aumaitre A, Labiadh L, Foucaut AM	Excluded	Title
Barriers and facilitators to physical activity in people with an inflammatory joint disease	Bell K, Conde M, Hendry G, Rafferty D, Steultjens M	Excluded	Title
Barriers and facilitators to physical activity in people with hip or knee osteoarthritis: protocol for a systematic review of qualitative evidence.	Kanavaki AM, Rushton A, Klocke R, Abhishek A, Duda JL	Excluded	Title
Barriers and facilitators to physical activity in second-generation British Indian women: A qualitative study	Bhatnagar, P., Foster, C., & Shaw, A.	Excluded	Title
Barriers and facilitators to physical activity participation among community-dwelling physically inactive individuals after stroke	Karadag-Saygi E, Giray E, Eren N, et al.	Excluded	Title
Barriers and facilitators to physical activity participation for children with physical disability: comparing and contrasting the views of children, young people, and their clinicians	Wright A, Roberts R, Bowman G, Crettenden A	Excluded	Title
Barriers and facilitators to physical activity participation in patients with head and neck cancer: a scoping review	Ning Y, Wang Q, Ding Y, Zhao W, Jia Z, Wang B	Excluded	Title
Barriers and facilitators to physical activity prehabilitation in patients with kidney cancer	Paulo CM, Ali AA, Schmeusser BN, Midenberg E, Helman TA, Diller ML, Pisters MF, Ogan K, Master VA	Excluded	Title
Barriers and facilitators to physical education, sport, and physical activity program participation among children and adolescents with psychiatric disorders: a systematic review.	Hickingbotham MR, Wong CJ, Bowling AB.	Excluded	Title
Barriers and facilitators to physical education, sport, and physical activity program participation among children and adolescents with psychiatric disorders: a systematic review.	Hickingbotham MR, Wong CJ, Bowling AB.	Excluded	Title
Barriers and facilitators to physical education, sport, and physical activity program participation among children and adolescents with psychiatric disorders: a systematic review.	Hickingbotham MR, Wong CJ, Bowling AB.	Excluded	Title
Barriers and facilitators to recommended physical activity in lower-limb osteoarthritis: protocol for a qualitative study exploring patients and physiotherapist perspectives using the theoretical domains framework and behaviour change taxonomy.	Willett MJ, Greig	Excluded	Title
Barriers and facilitators to the engagement of physical activity among Black and African American cancer survivors during and after treatments	Hirschey R, Xu J, Lea DF, Milner JL, Duggins P, Coleman K, Teal R, Carda-Auten J, Giannone K, Hilton A, Waheed M, Triglianos T, Wheeler SB, Valle CG, Bryant AL	Excluded	Title
Barriers and facilitators to the implementation of a school-based physical activity policy in Canada: application of the theoretical domains framework	Weatherson KA, McKay R, Gainforth HL, Jung ME	Excluded	Title
Barriers and facilitators to the implementation of healthy eating, physical activity and obesity prevention policies, practices or programs in family day care: A mixed method systematic review.	Grady A, Jackson JK, Lum M, Delaney T, Jones J, Kerr J, Falkiner M, Yoong S.	Excluded	Title
Barriers and facilitators to the implementation of physical activity policies in schools: A systematic review	Nathan N, Elton B, Babic M, McCarthy N, Sutherland R, Presseau J, Seward K, Hodder R, Booth D, Yoong SL, Wolfenden L	Excluded	Title
Barriers and Facilitators to the Uptake and Maintenance of Healthy Behaviours by People at Mid-Life: A Rapid Systematic Review	Kelly S, Martin S, Kuhn I, Cowan A, Brayne C, Lafortune L	Excluded	Title
Barriers and Facilitators to the Uptake and Maintenance of Healthy Behaviours by People at Mid-Life: A Rapid Systematic Review.	Kelly S, Martin S, Kuhn I, Cowan A, Brayne C, Lafortune L.	Excluded	Title
Barriers and Facilitators to the Uptake and Maintenance of Healthy Behaviours by People at Mid-Life: A Rapid Systematic Review.	Kelly S, Martin S, Kuhn I, Cowan A, Brayne C, Lafortune L.	Excluded	Title
Barriers and Facilitators to the Uptake of Online and Telephone Services Targeting Health Risk Behaviours among Vocational Education Students: A Qualitative Study	Atorkey P, Paul C, Wiggers J, Bonevski B, Mitchell A, Tzelepis F.	Excluded	Title
Barriers and Facilitators to the Uptake of Online and Telephone Services Targeting Health Risk Behaviours among Vocational Education Students: A Qualitative Study.	Atorkey P, Paul C, Wiggers J, Bonevski B, Mitchell A, Tzelepis F	Excluded	Title
Barriers and facilitators to young children's physical activity and sedentary behaviour: a systematic review and synthesis of qualitative literature.	Hesketh KR, Lakshman R, van Sluijs EMF	Excluded	Title
Barriers and motivational factors towards physical activity in daily life living with COPD - an interview based pilot study.	Østergaard EB, Sritharan SS, Kristiansen AD, Thomsen PM, Løkke A.	Excluded	Title
Barriers and motivators for preschoolers playing and walking with their dog: Results from qualitative research.	Coci M, Saunders J, Christian H	Excluded	Title
Barriers and Motivators of Physical Activity Participation in Middle-aged and Older Adults: A Systematic Review	Spiteri K, Broom D, Bekhet AH, de Caro JX, Laventure B, Grafton K	Excluded	Title
Barriers and motivators to promotion of physical activity participation for older adults with mild cognitive impairment or dementia: An umbrella review	Chen Y, Hou L, Li Y, Lou Y, Li W, Struble LM, Yang H	Excluded	Title
Barriers and Strategies for Type 1 Diabetes Management Among Emerging Adults: A Qualitative Study	Sawyer B, Hilliard E, Hackney KJ, Stastny S	Excluded	Title
Barriers and system improvements for physical activity promotion after gestational diabetes: A qualitative exploration of the views of healthcare professionals	Ioannou E, Humphreys H, Homer C, Purvis A	Excluded	Title
Barriers for recess physical activity: a gender specific qualitative focus group exploration.	Pawlowski CS, Tjørnhøj-Thomsen T, Schipperijn J, Troelsen J.	Excluded	Title
Barriers from Multiple Perspectives Towards Physical Activity, Sedentary Behaviour, Physical Activity and Dietary Habits When Living in Low Socio-Economic Areas in Europe. The Feel4Diabetes Study.	Van Stappen V, Latomme J, Cardon G, De Bourdeaudhuij I, Lateva M, Chakarova N, et al.	Excluded	Title
Barriers Perceived by Managers and Clinical Professionals Related to the Implementation of Clinical Practice Guidelines for Breastfeeding through the Best Practice Spotlight Organization Program.	Ramos-Morcillo AJ, Harillo-Acevedo D, Armero-Barranco D, Leal-Costa C, Moral-García JE, Ruzafa-Martínez M.	Excluded	Title
Barriers Perceived by Managers and Clinical Professionals Related to the Implementation of Clinical Practice Guidelines for Breastfeeding through the Best Practice Spotlight Organization Program.	Ramos-Morcillo AJ, Harillo-Acevedo D, Armero-Barranco D, Leal-Costa C, Moral-García JE, Ruzafa-Martínez M.	Excluded	Title
Barriers to a healthy lifestyle for three- to four-year-old children of Australian-born and overseas-born mothers with post-gestational diabetes: An Australian qualitative study	Zulfiqar T, Nolan CJ, Banwell C, Young R, Boisseau L, Ingle M, Lithander FE	Excluded	Title
Barriers to a healthy lifestyle post gestational-diabetes: An Australian qualitative study.	Zulfiqar T, Lithander FE, Banwell C, Young R, Boisseau L, Ingle M, Nolan CJ.	Excluded	Title
Barriers to a healthy lifestyle post gestational-diabetes: An Australian qualitative study.	Zulfiqar T, Lithander FE, Banwell C, Young R, Boisseau L, Ingle M, Nolan CJ	Excluded	Title
Barriers to Adopting Healthy Lifestyle and Health Promotion among Ethnic Minority Bedouin Women in Southern Israel: A Qualitative Study	Rabia RA, Alfayumi-Zeadna S, Hendel T, Kagan I	Excluded	Title
Barriers to and enablers of physical activity in patients with COPD following a hospital admission: a qualitative study.	Thorpe, O., Kumar, S., & Johnston, K.	Excluded	Title
Barriers to and enablers of physical activity in patients with COPD following a hospital admission: a qualitative study.	Thorpe O, Kumar	Excluded	Title
Barriers to and enablers of physical activity in patients with COPD following a hospital admission: a qualitative study.	Thorpe O, Kumar S, Johnston K	Excluded	Title
Barriers to and enablers of physical activity participation in lung cancer survivors	Fram J, Boss K, Villaflor V, Jayabalan P	Excluded	Title
Barriers to and enablers of postpartum health behaviours among women from diverse cultural backgrounds with prior gestational diabetes: A systematic review and qualitative synthesis applying the theoretical domains framework.	Neven ACH, Lake AJ, Williams A, O'Reilly SL, Hendrieckx C, Morrison M, Dunbar JA, Speight J, Teede H, Boyle JA; ME-MaGDA Study Group	Excluded	Title
Barriers to and enablers of type 2 diabetes screening among women with prior gestational diabetes	Lake AJ, Neven ACH, Williams A, O'Reilly SL, Hendrieckx C, Morrison M, Dunbar J, Teede H, Boyle JA, Speight J; ME-MaGDA study group	Excluded	Title
Barriers to and facilitators of active travel from the youth perspective: A qualitative meta-synthesis	Buttazzoni A, Nelson Ferguson K, Gilliland J	Excluded	Title
Barriers to and Facilitators of Digital Health Among Culturally and Linguistically Diverse Populations	Whitehead L, Talevski J, Fatehi F, Beauchamp A	Excluded	Title
Barriers to and facilitators of hypertension management in Asmara, Eritrea: patients' perspectives	Gebrezgi MT, Trepka MJ, Kidane EA	Excluded	Title
Barriers to and facilitators of improving physical activity and nutrition behaviors during chemotherapy for breast cancer: a sequential mixed methods study.	Puklin LS, Irwin ML, Sanft T, Ferrucci LM, Harrigan M, McGowan C, Cartmel B, Zupa M, Winer EP, Deyling M, Ligibel JA, Basen-Engquist K, Spiegelman D, Sharifi M.	Excluded	Title
Barriers to and facilitators of PA in pediatric pulmonary hypertension	Avitabile CM, O'Brien C, Dureja D, Albizem D, Mota J, Xanthopoulos M, Zemel BS, Cronholm PF	Excluded	Title
Barriers to and Facilitators of Physical Activity among Korean Female Adults with Knee Osteoarthritis and Comorbidity: A Qualitative Study.	Park, E., Park, H. R., & Choi, E. S.	Excluded	Title
Barriers to and Facilitators of Physical Activity among Korean Female Adults with Knee Osteoarthritis and Comorbidity: A Qualitative Study.	Park E, Park HR, Choi ES	Excluded	Title
Barriers to and Facilitators of Physical Activity among Korean Female Adults with Knee Osteoarthritis and Comorbidity: A Qualitative Study.	Park E, Park HR, Choi ES	Excluded	Title
Barriers to and facilitators of physical activity in adults living with and beyond cancer, with special emphasis on head and neck cancer	Doughty HC, Hill RA, Riley A, et al.	Excluded	Title
Barriers to and facilitators of physical activity program use among older adults	Bethancourt HJ, Rosenberg DE, Beatty T, Arterburn DE	Excluded	Title
Barriers to and Facilitators of Physical Activity: A Qualitative Study from the Perspective of Individuals Living with Sight Loss in Cambridgeshire	Hillan, O., Smith, L., Bishop, S., & Allen, P. M.	Excluded	Abstract
Barriers to and Facilitators of Weight Management in Adults Using a Meal Replacement Program That Includes Health Coaching	Kleine HD, McCormack LA, Drooger A, Meendering JR	Excluded	Title
Barriers to and motives for engagement in an exercise-based cardiac rehabilitation programme in Ireland: a qualitative study.	Bourke A, Niranjan V, O'Connor R, Woods C.	Excluded	Title
Barriers to and motives for engagement in an exercise-based cardiac rehabilitation programme in Ireland: a qualitative study.	Bourke A, Niranjan V, O'Connor R, Woods C	Excluded	Title
Barriers to and solutions for improving physical activity in adults during hospital stay: a mixed-methods study among healthcare professionals	Geelen SJG, Giele BM, Engelbert RHH, de Moree S, Veenhof C, Nollet F, van Nes F, van der Schaaf M	Excluded	Title
Barriers to and solutions for improving physical activity in adults during hospital stay: a mixed-methods study among healthcare professionals	Geelen SJG, Giele BM, Engelbert RHH, de Moree S, Veenhof C, Nollet F, van Nes F, van der Schaaf M	Excluded	Title
Barriers to Creating Healthier Home Food Environments Process Evaluation Results From 2 Home Food Environment Intervention Studies	Kegler, Michelle C.; Raskind, Ilana G.; Bundy, Lucia T.; Owolabi, Shade; Veluswamy, J. K.; Hernandez, Clarisa; Hodge, Tarccara; Haardorfer, Regine	Excluded	Title
Barriers to delivering extracurricular school sport and physical activity in Wales: a qualitative study of 5x60 officers' views and perspectives.	Rainer P, Griffiths R, Cropley B, Jarvis S	Excluded	Title
Barriers to Engagement in a Workplace Weight Management Program: A Qualitative Study	Clancy SM, Stroo M, Schoenfisch A, Dabrera T, Østbye T	Excluded	Title
Barriers to Healthy Eating and Physical Activity in the Mississippi Delta.	Halfacre K, Buys DR, Holmes ME, King E, Roach J.	Excluded	Title
Barriers to healthy lifestyle behaviors in Australian nursing students: A qualitative study	Thwaite TL, Heidke P, Williams SL, Vandelanotte C, Rebar AL, Khalesi S	Excluded	Title
Barriers to Participation in Physical Activity Among South Sudanese Children in South Australia: Parents' Perspectives	Mude W, Mwanri L	Excluded	Title
Barriers to Physical Activity Among African American Women: An Integrative Review of the Literature	Joseph RP, Ainsworth BE, Keller C, Dodgson JE	Excluded	Duplicate
Barriers to physical activity among Brazilian elderly women from different socioeconomic status: a focus-group study.	Cassou AC, Fermino R, Rodriguez Añez CR, Santos MS, Domingues MR, Reis RS.	Excluded	Title
Barriers to physical activity and healthy diet among breast cancer survivors: A multilevel perspective.	Cho D, Park CL	Excluded	Title
Barriers to physical activity and healthy diet among breast cancer survivors: A multilevel perspective.	Cho D, Park CL	Excluded	Title
Barriers to physical activity and healthy diet among children ages 6 through 13 in a Mississippi elementary school.	Moore MM, Robinson JC, Rachel MM, Boss BJ	Excluded	Title
Barriers to physical activity for father's living in marginalising conditions.	Darroch FE, Oliffe JL, Montaner GG, Webb JM	Excluded	Title
Barriers to physical activity for fathers living in marginalising conditions.	Darroch, F. E., Oliffe, J. L., Montaner, G. G., & Webb, J. M.	Excluded	Title
Barriers to Physical Activity in a Mass Transit Population: A Qualitative Study.	Das BM, Petruzzello SJ	Excluded	Title
Barriers to Physical Activity in Disadvantaged Populations: A Qualitative Comparison between Roma and Non-Roma Women.	Sanz-Remacha M, García-González L, Sevil Serrano J, Generelo Lanaspa E, Aibar Solana A.	Excluded	Title
Barriers to physical activity in prostate cancer survivors	Patel A, Schofield GM, Keogh JW	Excluded	Title
Barriers to Physical Activity in Spanish Children and Adolescents: Sex and Educational Stage Differences.	Delfa-De-La-Morena JM, Bores-García D, Solera-Alfonso A, Romero-Parra N.	Excluded	Title
Barriers to physical activity participation in colorectal cancer patients during chemotherapy treatment: A qualitative study.	Romero-Elías M, Beltrán-Carrillo VJ, González-Cutre D, Jiménez-Loaisa A	Excluded	Title
Barriers to Translation of Physical Activity into the Lung Cancer Model of Care: Clinicians' Perspectives	Granger CL, Denehy L, Remedios L, et al.	Excluded	Title
Barriers to, and Facilitators of Physical Activity in Patients Receiving Chemotherapy for Lung Cancer: An exploratory study.	Mas S, Quantin X, Ninot G	Excluded	Title
Barriers, benefits, and strategies for physical activity in patients with schizophrenia	Rastad C, Martin C, Asenlöf P	Excluded	Title
Barriers, enablers and motivators of the "I'm an active Hero" physical activity intervention for preschool children: a qualitative study	Al-Walah MA, Donnelly M, Heron N	Excluded	Title
Barriers, facilitators and preferences for the physical activity of school children. Rationale and methods of a mixed study.	Martínez-Andrés M, García-López U, Gutiérrez-Zornoza M, et al.	Excluded	Title
Barriers, facilitators and solutions for active inclusive play for children with a physical disability in the Netherlands: a qualitative study	van Engelen L, Ebbers M, Boonzaaijer M, Bolster EAM, van der Put EAH, Bloemen MAT	Excluded	Title
Barriers, facilitators, and other factors associated with health behaviors in childhood, adolescent, and young adult cancer survivors: A systematic review	de Beijer IAE, Bouwman E, Mulder RL, Steensma P, Brown MC, Araújo-Soares V, Balcerek M, Bardi E, Falck Winther J, Frederiksen LE, van Gorp M, Oberti S, van Kalsbeek RJ, Kepak T, Kepakova K, Gsell H, Kienesberger A, van Litsenburg R, Mader L, Michel G, Muraca M, van den Oever SR, van der Pal HJH, Roser K, Skinner R, Stolman I, Uyttebroeck A, Kremer LCM, Loonen J, van Dalen EC, Pluijm SMF; PanCareF…	Excluded	Title
Barriers, Motivations, and Preferences for Physical Activity Among Female African American Older Adults	Gothe NP, Kendall BJ	Excluded	Abstract
Be Your Own Doctor Experiences of Patients With Transcatheter Aortic Valve Implantation During the Pandemic: A Qualitative Study	Akbaba A, Mert H	Excluded	Title
Beating Diabetes Together: A Mixed-Methods Analysis of a Feasibility Study of Intensive Lifestyle Intervention for Youth with Type 2 Diabetes	Huynh E, Rand D, McNeill C, Brown S, Senechal M, Wicklow B, Dart A, Sellers E, Dean H, Blydt-Hansen T, McGavock J	Excluded	Title
Because the baby asks for it': a mixed-methods study on local perceptions toward nutrition during pregnancy among marginalised migrant women along the Myanmar-Thailand border	Hashmi AH, Paw MK, Nosten S, Darakamon MC, Gilder ME, Charunwatthana P, Carrara VI, Wickramasinghe K, Angkurawaranon C, Plugge E, McGready R	Excluded	Title
Becoming active: more to exercise than weight loss for indigenous men.	Warbrick I, Wilson D, Griffith D	Excluded	Title
Becoming and staying physically active in adolescents with cerebral palsy: protocol of a qualitative study of facilitators and barriers to physical activity	Claassen AA, Gorter JW, Stewart D, Verschuren O, Galuppi BE, Shimmell LJ	Excluded	Title
Behavior change interventions to improve the health of racial and ethnic minority populations: a tool kit of adaptation approaches	Davidson EM, Liu JJ, Bhopal R, White M, Johnson MR, Netto G, Wabnitz C, Sheikh A	Excluded	Title
Behavior Change Techniques: The Development and Evaluation of a Taxonomic Method for Reporting and Describing Behavior Change Interventions	Michie S, Wood CE, Johnston M, Abraham C, Francis JJ, Hardeman W	Excluded	Title
Behavioral Counseling to Promote a Healthy Diet and Physical Activity for Cardiovascular Disease Prevention in Adults With Cardiovascular Risk Factors: Updated Evidence Report and Systematic Review for the US Preventive Services Task Force	O'Connor EA, Evans CV, Rushkin MC, Redmond N, Lin JS	Excluded	Title
Behavioral Modeling in Weight Loss Interventions	Aswani A, Kaminsky P, Mintz Y, Flowers E, Fukuoka Y	Excluded	Title
Behavioral Weight Loss Interventions for People with Physical Disabilities: A Systematic Review	Hossaini J, Osmani V, Klug SJ.	Excluded	Title
Behavioral weight loss interventions for people with physical disabilities: A systematic review.	Hossaini J, Osmani V, Klug SJ	Excluded	Title
Behaviour change techniques to change the postnatal eating and physical activity behaviours of women who are obese: a qualitative study.	Smith DM, Taylor W, Lavender T	Excluded	Title
Behavioural analysis of postnatal physical activity in the UK according to the COM-B model: a multi-methods study	Ellis K, Pears S, Sutton S	Excluded	Title
Behavioural change for Parkinson's Disease: A randomised controlled feasibility study to promote physical activity and exercise adherence among people with Parkinson's: study protocol.	Ahern L, Timmons S, Lamb SE, McCullagh R	Excluded	Title
Behavioural interventions for type 2 diabetes: an evidence-based analysis.	Medical Advisory Secretariat.	Excluded	Title
Behavioural interventions for type 2 diabetes: an evidence-based analysis.	Medical Advisory Secretariat. Ontario Health Technol Assess Ser.	Excluded	Title
Behaviours associated with weight loss maintenance and regaining in a Mediterranean population sample. A qualitative study.	Karfopoulou E, Mouliou K, Koutras Y, Yannakoulia M.	Excluded	Title
Behaviours of overweight and obese women during pregnancy who achieve and exceed recommended gestational weight gain.	Chuang CH, Stengel MR, Hwang SW, Velott D, Kjerulff KH, Kraschnewski JL.	Excluded	Title
Behaviours that prompt primary school teachers to adopt and implement physically active learning: a meta synthesis of qualitative evidence.	Daly-Smith A, Morris JL, Norris E, Williams TL, Archbold V, Kallio J, Tammelin TH, Singh A, Mota J, von Seelen J, Pesce C, Salmon J, McKay H, Bartholomew J, Resaland GK	Excluded	Title
Behaviours that Prompt Primary School Teachers to Adopt and Implement Physically Active Learning: A Meta-Synthesis of Qualitative Evidence	Daly-Smith A, Morris JL, Norris E, Williams TL, Archbold V, Kallio J, Tammelin TH, Singh A, Mota J, von Seelen J, Pesce C, Salmon J, McKay H, Bartholomew J, Resaland GK.	Excluded	Title
Being active 1 years after hip fracture: a qualitative interview study of aged adults' experiences of meaningfulness	Rasmussen B, Nielsen CV, Uhrenfeldt L	Excluded	Title
Being active after hip fracture; older people's lived experiences of facilitators and barriers.	Rasmussen B, Nielsen CV, Uhrenfeldt L.	Excluded	Title
Being active when living within a large body: experiences during lifestyle intervention	Toft BS, Galvin K, Nielsen CV, Uhrenfeldt L	Excluded	Title
Being with others during physical activity: experiences of well-being among adults with severe obesity.	Toft, B. S., Galvin, K., Nielsen, C. V., & Uhrenfeldt, L.	Excluded	Title
Being with others during physical activity: experiences of well-being among adults with severe obesity.	Toft BS, Galvin K, Nielsen CV, Uhrenfeldt L	Excluded	Title
Belief, hope and help from others: a qualitative study on what facilitates physical activity in people with depression.	Björkman, M., & Danielsson, L.	Excluded	Title
Belief, hope and help from others: a qualitative study on what facilitates physical activity in people with depression.	Björkman M, Danielsson L	Excluded	Title
Beliefs and motivation regarding physical activity among older adults in Germany: results of a qualitative study.	Stehr, P., Luetke Lanfer, H., & Rossmann, C.	Excluded	Title
Beliefs and motivation regarding physical activity among older adults in Germany: results of a qualitative study.	Stehr P, Luetke Lanfer H, Rossmann C	Excluded	Title
Beliefs and Perceptions of Physical Activity Among Black Adolescents in South Florida: A Qualitative Study	Fenton T, Bastida E	Excluded	Title
Beliefs, Barriers, and Preferences of European Overweight Women to Adopt a Healthier Lifestyle in Pregnancy to Minimize Risk of Developing Gestational Diabetes Mellitus	Jelsma JG, van Leeuwen KM, Oostdam N, Bunn C, Simmons D, Desoye G, Corcoy R, Adelantado JM, Kautzky-Willer A, Harreiter J, van Assche FA, Devlieger R, Timmerman D, Hill D, Damm P, Mathiesen ER, Wender-Ozegowska E, Zawiejska A, Rebollo P, Lapolla A, Dalfrà MG, Del Prato S, Bertolotto A, Dunne F, Jensen DM, Andersen LL, Snoek FJ, van Poppel MN	Excluded	Title
bella = left off at page 32		Excluded	Title
Benefits and barriers to physical activity among African women: A systematic review.	Obi OC, Nnonyelu AC, Onobrakpeya A, Ogundele OJ.	Excluded	Title
Benefits and barriers to physical activity for individuals with disabilities: a social-relational model of disability perspective	Martin JJ	Excluded	Title
Benefits and functionality of an interorganisational workplace health management network - insights from the companies' perspective	Hente L, Schlesinger T	Excluded	Title
Benefits for Older People Engaged in Environmental Volunteering and Socializing Activities in City Parks: Preliminary Results of a Program in Italy	Gagliardi C, Pillemer K, Gambella E, Piccinini F, Fabbietti P	Excluded	Title
Benefits of a Wearable Activity Tracker with Safety Features for Older Adults: An Intervention Study	Hvalič-Touzery S, Šetinc M, Dolničar V	Excluded	Title
Benefits of active life in student experiences during COVID-19 pandemic time.	Pišot S, Milovanović IM, Katović D, Bartoluci S, Radenović SS.	Excluded	Title
Benefits of active life in student experiences during COVID-19 pandemic time.	Pišot S, Milovanović IM, Katović D, Bartoluci S, Radenović SS.	Excluded	Title
Benefits of Exercise for the Quality of Life of Drug-Dependent Patients	Giménez-Meseguer J, Tortosa-Martínez J, de los Remedios Fernández-Valenciano M.	Excluded	Title
Benefits of Outdoor Sports for Society. A Systematic Literature Review and Reflections on Evidence	Eigenschenk B, Thomann A, McClure M, Davies L, Gregory M, Dettweiler U, Inglés E.	Excluded	Title
Benefits of Outdoor Sports for Society. A Systematic Literature Review and Reflections on Evidence.	Eigenschenk B, Thomann A, McClure M, Davies L, Gregory M, Dettweiler U, Inglés E	Excluded	Title
Best practices for community gardening in a US-Mexico border community	Mangadu T, Kelly M, Orezzoli MCE, Gallegos R, Matharasi P	Excluded	Title
Best Strategies to Improve School-leavers' Knowledge of Nutrition and Food Systems: Views from Experts in Iran.	Sadegholvad S, Yeatman H, Omidvar N, Parrish AM, Worsley A.	Excluded	Title
Best-practice clinical management of flares in people with osteoarthritis: A scoping review of behavioral, lifestyle and adjunctive treatments.	Bowden JL, Kobayashi S, Hunter DJ, Mills K, Peat G, Guillemin F, Parry E, Thomas MJ, Eyles JP.	Excluded	Title
Better learning through instructional science: a health literacy case study in "how to teach so learners can learn"	Freedman AM, Echt KV, Cooper HL, Miner KR, Parker R	Excluded	Title
Better movers and thinkers (BMT): A quasi-experimental study into the impact of physical education on children's cognition-A study protocol	Dalziell A, Boyle J, Mutrie N	Excluded	Title
Better Movers and Thinkers (BMT): An Exploratory Study of an Innovative Approach to Physical Education	Dalziell A, Boyle J, Mutrie N	Excluded	Title
Better Together? Analyzing Experiences from Male and Female Students and Teachers from Single-Sex and Coeducational Physical Education Classes.	Frühauf A, Hundhausen F, Kopp M	Excluded	Title
Better Understanding Wearable Activity Monitor Use and Non-Use Among Older Adults: A Qualitative Study	Zytnick D, Folta SC, Reid KF, Chomitz VR	Excluded	Title
Between commitment and avoidance - working age stroke survivors' perceptions of physical activity and sedentary behaviour: a qualitative study.	Roaldsen, K. S., Walter, C., Gäverth, J., & Dohrn, I. M.	Excluded	Title
Beyond "Move More": Feeling the Rhythms of physical activity in mid and later-life	Phoenix C, Bell SL	Excluded	Title
Beyond Broadway: Analysis of Qualitative Characteristics of and Individual Responses to Creatively Able, a Music and Movement Intervention for Children with Autism.	Lakes KD, Neville R, Vazou S, Schuck SEB, Stavropoulos K, Krishnan K, Gonzalez I, Guzman K, Tavakoulnia A, Stehli A, Palermo A.	Excluded	Title
Beyond Culture and Language: Access to Diabetes Preventive Health Services among Somali Women in Norway	Gele AA, Torheim LE, Pettersen KS, Kumar B	Excluded	Title
Beyond nutrition and physical activity: food industry shaping of the very principles of scientific integrity.	Mialon M, Ho M, Carriedo A, Ruskin G, Crosbie E	Excluded	Title
Beyond the individual: Socio-ecological factors impacting activity after gestational diabetes mellitus	Ioannou E, Humphreys H, Homer C, Purvis A	Excluded	Title
Biocultural determinants of overweight and obesity in the context of nutrition transition in Senegal: a holistic anthropological approach	Cohen E, Gradidge PJ, Ndao A, Duboz P, Macia E, Gueye L, Boëtsch G, Pasquet P, Holdsworth M, Chapuis-Lucciani N.	Excluded	Title
Biocultural determinants of overweight and obesity in the context of nutrition transition in Senegal: a holistic anthropological approach.	Cohen E, Gradidge PJ, Ndao A, Duboz P, Macia E, Gueye L, Boëtsch G, Pasquet P, Holdsworth M, Chapuis-Lucciani N	Excluded	Title
Biomechanical variations in children who are overweight and obese during high-impact activities: A systematic review and meta-analysis.	Spech C, Paponetti M, Mansfield C, Schmitt L, Briggs M	Excluded	Title
Biopsychosocial determinants of physical activity and healthy eating for people with disability living in supported accommodation: A systematic review of qualitative research	Hatzikiriakidis, K., Ayton, D., O'Connor, A., Cox, R., MacRae, A., Gulline, H., & Callaway, L.	Excluded	Title
Black Girls as Transformative Leaders in Physical Activity Programs	Blackshear TB	Excluded	Title
Black Girls Move: a Daughter/Mother Intervention to Prevent Obesity Physical Activity and Improving Dietary Intake Among Black Adolescent Daughters	Monique Reed, JoEllen Wilbur, Christy C Tangney, Arlene Michaels Miller, Michael E Schoeny, Kashica J Webber-Ritchey	Excluded	Title
Black people don't exercise in my neighborhood: Perceived racial composition and leisure-time physical activity among middle class blacks and whites.	Ray R.	Excluded	Duplicate
Black people don't exercise in my neighborhood: Perceived racial composition and leisure-time physical activity among middle class blacks and whites.	Ray R	Excluded	Did not fit criteria
Blood levels of vitamin D and health-functional status in asymptomatic individuals: a cross sectional study	Golan-Cohen A, Merzon E, Alhin O, Kitai E, Fogelman Y	Excluded	Title
Bodies of concern? A qualitative exploration of eating, moving and embodiment in young mothers.	Lucas G, Olander EK, Salmon D	Excluded	Title
Bodily Practices and Meanings Articulated in the Physical Exercise of Older Adults in Santiago de Chile Post-COVID-19.	Sossa Rojas A	Excluded	Title
Body composition and physical activity as mediators in the relationship between socioeconomic status and blood pressure in young South African women: a structural equation model analysis.	Munthali RJ, Manyema M, Said-Mohamed R, Kagura J, Tollman S, Kahn K, Gómez- Olivé FX, Micklesfield LK, Dunger D, Norris SA.	Excluded	Title
Body image self-conscious emotions get worse throughout adolescence and relate to physical activity behavior in girls and boys.	Sabiston CM, Doré I, Lucibello KM, Pila E, Brunet J, Thibault V, Bélanger M.	Excluded	Title
Body positivity through creative immersion: A qualitative study of women's pole dancing experiences.	Kim J, Im S, Lee RS, Heo J.	Excluded	Title
Body-related embarrassment: The overlooked self-conscious emotion.	Vani MF, Pila E, Willson E, Sabiston CM	Excluded	Title
Body-related pride in young adults: an exploration of the triggers, contexts, outcomes and attributions.	Castonguay AL, Gilchrist JD, Mack DE, Sabiston CM	Excluded	Title
Body, Soul and Spirit, an adaptation of two evidence-based interventions to promote physical activity and healthy eating among adults in churches in Lagos Nigeria: a three-arm cluster randomized controlled pilot trial.	Odukoya OO, Manortey S, Takemoto M, Alder S, Okuyemi KS	Excluded	Title
Booster Breaks in the workplace: participants' perspectives on health-promoting work breaks	Taylor WC, King KE, Shegog R, Paxton RJ, Evans-Hudnall GL, Rempel DM, Chen V, Yancey AK	Excluded	Title
Boosting enjoyment and social inclusion to increase physical activity and reduce sedentary behaviour among older adults	Coll-Planas L, Fuente-Vidal A, Jerez-Roig J, Karkauskienė E, Romero-Mas M, Intxaurrondo A, Caserotti P, Skjødt M, Dallmeier D, Lefebvre G, Bassinah L, Forgione D, Castro R, Minobes-Molina E, Parés-Martínez C, Blancafort Alias S, Roman-Viñas B, Socorro-Cumplido JL, Nieto-Guisado A, Sansano-Nadal O, Giné-Garriga M.	Excluded	Title
Boxing with Parkinson's Disease: findings from a qualitative study using self-determination theory	Brunet J, Price J, Wurz A, McDonough M, Nantel J	Excluded	Title
Boys and their teeth: a qualitative investigation of boys' oral health in early childhood	Drummond M, Drummond C	Excluded	Title
Breaking barriers: using the behavior change wheel to develop a tailored intervention to overcome workplace inhibitors to breaking up sitting time.	Ojo SO, Bailey DP, Brierley ML, Hewson DJ, Chater AM.	Excluded	Title
Breaking barriers: using the behavior change wheel to develop a tailored intervention to overcome workplace inhibitors to breaking up sitting time.	Ojo SO, Bailey DP, Brierley ML, Hewson DJ, Chater AM	Excluded	Title
Breast Cancer Patients' Experiences with Online Group-Based Physical Exercise in a COVID-19 Context	Garcia-Roca ME, Rodriguez-Arrastia M, Ropero-Padilla C, Hernando Domingo C, Folch-Ayora A, Temprado-Albalat MD, et al.	Excluded	Title
Breast Cancer Physical Activity Mobile Intervention: Early Findings from a User Experience Study.	Signorelli GR, Monteiro-Guerra F, Rivera-Romero O, Núñez-Benjumea FJ, Fernández-Luque L	Excluded	Title
Breast cancer relatives' physical activity intervention needs and preferences: qualitative results.	Hartman, S. J., & Rosen, R. K.	Excluded	Title
Breast cancer risk reduction - is it feasible to initiate a randomised controlled trial of a lifestyle intervention programme (ActWell) within a national breast screening programme?	Anderson AS, Macleod M, Mutrie N, Sugden J, Dobson H, Treweek S, O'Carroll RE, Thompson A, Kirk A, Brennan G, Wyke S	Excluded	Title
Breast cancer survivors' barriers and motives for participating in a group-based physical activity program offered in the community	Wurz A, St-Aubin A, Brunet J	Excluded	Title
Breast cancer survivors' experience of making weight, dietary and physical activity changes during participation in a weight loss intervention.	Terranova CO, Lawler SP, Spathonis K, Eakin EG, Reeves MM	Excluded	Title
Breast cancer survivors' experiences of partner support and physical activity participation	Mackenzie CR	Excluded	Title
Breast Cancer Survivors' Experiences With an Activity Tracker Integrated Into a Supervised Exercise Program: Qualitative Study	Wu HS, Gal R, van Sleeuwen NC, Brombacher AC, IJsselsteijn WA, May AM, Monninkhof EM	Excluded	Title
Breast Cancer Survivors' Motivation to Participate in a Tailored Physical and Psychological Intervention: A Qualitative Thematic Analysis	Sebri V, Durosini I, Mazzoni D, Pravettoni G	Excluded	Title
Breast cancer survivors' perceptions of participating in a supervised exercise intervention: An exploratory review of the literature	Livsey L, Lewis K	Excluded	Title
Breast cancer survivors' perspectives on a home-based PA intervention utilizing wearable technology	Kokts-Porietis RL, Stone CR, Friedenreich CM, Froese A, McDonough M, McNeil J	Excluded	Title
Breast Cancer Survivors' Perspectives on Motivational and Personalization Strategies in Mobile App-Based Physical Activity Coaching Interventions: Qualitative Study	Monteiro-Guerra F, Signorelli GR, Rivera-Romero O, Dorronzoro-Zubiete E, Caulfield B	Excluded	Title
Breast cancer survivors' physical activity and experiences while transitioning to a virtual cardiovascular rehabilitation program during a pandemic (COVID-19)	Larkin J, Vanzella L, Thomas S, Colella TJF, Oh P	Excluded	Title
Breast, Prostate, and Colorectal Cancer Survivors' Experiences of Using Publicly Available Physical Activity Mobile Apps: Qualitative Study.	Roberts AL, Potts HW, Koutoukidis DA, Smith L, Fisher A	Excluded	Title
Breastfeeding and emerging motherhood identity: An interpretative phenomenological analysis of first time Chinese Australian mothers' breastfeeding experiences.	Kuswara K, Knight T, Campbell KJ, Hesketh KD, Zheng M, Bolton KA, Laws R	Excluded	Title
Bridging the Gap After Physical Therapy: Clinical-Community Linkages With Older Adult Physical Activity Programs.	Fishleder S, Petrescu-Prahova M, Harris JR, et al.	Excluded	Title
Bridging the gap between research and practice: an assessment of external validity of community-based physical activity programs in Bogota, Colombia, and Recife, Brazil	Paez DC, Reis RS, Parra DC, Hoehner CM, et al.	Excluded	Title
Bridging the gap between the economic evaluation literature and daily practice in occupational health	van Dongen JM, Tompa E, Clune L, Sarnocinska-Hart A, Bongers PM, van Tulder MW, van der Beek AJ, van Wier MF.	Excluded	Title
Bridging the Gap: Racial concordance as a strategy to increase African American participation in breast cancer research	Frierson, Georita M.; Pinto, Bernardine M.; Denman, Deanna C.; Leon, Pierre A.; Jaffe, Alex D.	Excluded	Title
Brief Intervention to Promote Physical Activity and Mental Well-Being in Community Adults: A Pilot Cluster Randomized Controlled Trial.	Sun Y, Ho SY, Chan CS, Wang MP, Wan ANT, Xu Y, Lai AYK, Lam TH	Excluded	Title
Bristol Girls Dance Project Feasibility Trial: Outcome and Process Evaluation Results	Jago R, Sebire SJ, Cooper AR, Haase AM, Powell J, Davis L, McNeill J, Montgomery AA	Excluded	Title
Bristol Girls Dance Project: a cluster randomised controlled trial of an after-school dance programme to increase physical activity among 11- to 12-year-old girls	Jago R, Edwards MJ, Sebire SJ, Bird EL, Tomkinson K, Kesten JM, Banfield K, May T, Cooper AR, Blair PS, Powell JE	Excluded	Title
Building a Bridge to the Community: An Integrated Knowledge Translation Approach to Improving Participation in Community-Based Exercise for People After Stroke.	Bird ML, Mortenson BW, Chu F, Acerra N, Bagnall E, Wright A, Hayley K, Yao J, Eng JJ.	Excluded	Title
Building a Healthy Body After Cancer: Young Adult Lymphoma Survivors' Perspectives on Exercise After Cancer Treatment.	Kimball BC, Asiedu GB, Thompson CA	Excluded	Title
Building a Healthy Body After Cancer: Young Adult Lymphoma Survivors' Perspectives on Exercise After Cancer Treatment.	Kimball BC, Asiedu GB, Thompson CA	Excluded	Title
Building a healthy generation together: parents' experiences and perceived meanings of a family-based program delivered in ethnically diverse neighborhoods in Sweden.	Farias L, Hellenius ML, Nyberg G, Andermo S.	Excluded	Title
Building Health Promotion into the Job of Home Care Aides: Transformation of the Workplace Health Environment.	Muramatsu N, Yin L, Lin TT.	Excluded	Title
Building on a YMCA's health and physical activity promotion capacities: A case study of a researcher-organization partnership to optimize adolescent programming	Bush PL, García Bengoechea E	Excluded	Title
Building physical activity and sedentary behavior support into care for youth with type 1 diabetes: patient, parent and diabetes professional perceptions.	MacMillan F, Kirk A, Mutrie N, Moola F, Robertson K	Excluded	Title
Building resilience: A qualitative study of Spanish women who have suffered intimate partner violence	López-Fuentes I, Calvete E	Excluded	Title
Built and Natural Environment Barriers and Facilitators to Physical Activity in Rural, Suburban, and Small Urban Neighborhoods	DeGuzman PB, Chu C, Keim-Malpass J	Excluded	Title
Built and natural environment correlates of physical activity of adults living in rural areas: a systematic review	Müller C, Paulsen L, Bucksch J, Wallmann-Sperlich B	Excluded	Title
Built and social environmental factors influencing healthy behaviours in older Chinese immigrants to Australia: a qualitative study	Cerin E, Nathan A, Choi WK, Ngan W, Yin S, Thornton L, Barnett A	Excluded	Title
Built Environment and Active Transport to School (BEATS) Study: protocol for a cross-sectional study	Mandic S, Williams J, Moore A, Hopkins D, Flaherty C, Wilson G, García Bengoechea E, Spence JC	Excluded	Title
Built Environment and Health Behaviors: Deconstructing the Black Box of Interactions-A Review of Reviews	Travert AS, Sidney Annerstedt K, Daivadanam M	Excluded	Title
Built environment and physical activity in New Zealand adolescents	Hinckson EA, Duncan S, Oliver M, Mavoa S, Cerin E, Badland H, Stewart T, Ivory V, McPhee J, Schofield G.	Excluded	Title
Built environment and physical activity in New Zealand adolescents: a protocol for a cross-sectional study.	Hinckson EA, Duncan S, Oliver M, Mavoa S, Cerin E, Badland H, Stewart T, Ivory V, McPhee J, Schofield G.	Excluded	Title
Built environment approaches: Extension personnel's preferences, barriers, and facilitators	Balis LE, Grocke-Dewey M	Excluded	Title
Built environment correlates of physical activity in low- and middle-income countries: A systematic review	Elshahat S, O'Rorke M, Adlakha D	Excluded	Title
Built environment interventions aimed at improving physical activity levels in rural Ontario health units: a descriptive qualitative study.	Coghill CL, Valaitis RK, Eyles JD	Excluded	Title
Built Environment Interventions to Increase Active Travel: a Critical Review and Discussion	Aldred R. (Curr Environ Health Rep, 2019)	Excluded	Title
Built-environment attributes associated with refugee children's physical activity: a narrative review and research agenda.	Chen S, Carver A, Sugiyama T, Knöll M	Excluded	Title
Burden of caregivers of children with cerebral palsy: an intersectional analysis of gender, poverty, stigma, and policy	Vadivelan K, Sekar P, Sruthi SS, Gopichandran V	Excluded	Title
Calcium and vitamin D supplementation and/or periodontal therapy in the treatment of periodontitis among Brazilian pregnant women: protocol of a feasibility randomised controlled trial (the IMPROVE trial).	Cocate PG, Kac G, Heitmann BL, Nadanovsky P, da Veiga Soares Carvalho MC, Benaim C, Schlüssel MM, de Castro MBT, Alves-Santos NH, Baptista AF, Holick MF, Mokhtar RR, Bomfim AR, Adegboye ARA	Excluded	Title
Calcium and vitamin D supplementation and/or periodontal therapy in the treatment of periodontitis among Brazilian pregnant women: protocol of a feasibility randomised controlled trial (the IMPROVE trial).	Cocate PG, Cardoso CA, Santos A, Leite F, Chaves A, Nascimento C, Costa V, Teixeira L, Lima F.	Excluded	Title
Camps for Children with Cancer and Their Families: A Systematic Review of Psychosocial and Physical Impacts	Kelada L, Wakefield CE, Cruz Silva MC, Signorelli C	Excluded	Title
Can a lifestyle intervention be offered through NHS breast cancer screening? Challenges and opportunities identified in a qualitative study of women attending screening	Conway E, Wyke S, Sugden J, Mutrie N, Anderson AS; ActWELL team. (BMC Public Health, 2016)	Excluded	Title
Can an acute admission to hospital be an opportunity for healthcare professionals to provide physical activity advice? A qualitative study of patients' perspectives.	Murphy JNF, Le Jeune I	Excluded	Title
Can an evidence-based book club intervention delivered via a tablet computer improve physical activity in middle-aged women?	Ehlers DK, Huberty JL, de Vreede GJ	Excluded	Title
Can changing the physical environment promote walking and cycling? A systematic review of what works and how.	Panter J, Guell C, Humphreys D, Ogilvie D	Excluded	Title
Can Physical Activity Support Grief Outcomes in Individuals Who Have Been Bereaved? A Systematic Review	Williams J, Shorter GW, Howlett N, Zakrzewski-Fruer J, Chater AM	Excluded	Title
Can physicians accurately predict which patients will lose weight, improve nutrition and increase physical activity?	Pollak KI, Coffman CJ, Alexander SC, Tulsky JA, Lyna P, Dolor RJ, Cox ME, Brouwer RJ, Bodner ME, Østbye T.	Excluded	Title
Can physicians accurately predict which patients will lose weight, improve nutrition and increase physical activity?	Pollak KI, Coffman CJ, Alexander SC, Tulsky JA, Lyna P, Dolor RJ, Cox ME, Brouwer RJ, Bodner ME, Østbye T.	Excluded	Title
Can physiotherapy in an interdisciplinary pain rehabilitation setting improve physical function? A long-term mixed methods follow-up study.	Dahlbäck A, Heckemann B, Andréll P, Åkerlund S, Varkey E.	Excluded	Title
Can we improve our neighbourhoods to be more physically active? Residents' perceptions from a qualitative urban health inequalities study	Rivera-Navarro J, Bonilla L, Gullón P, et al.	Excluded	Title
Canadian after-school care providers' perceived role promoting healthy lifestyles: a focused ethnography.	Elias PH, Montemurro G, Sulz L, Torrance B, Storey KE.	Excluded	Title
Canadian Assessment of Physical Literacy Second Edition: a streamlined assessment of the capacity for physical activity among children 8 to 12 years of age	Longmuir PE, Gunnell KE, Barnes JD, Belanger K, Leduc G, Woodruff SJ, Tremblay MS	Excluded	Title
CANcer BEhavioural nutrition and exercise feasibility trial (CanBenefit); phase I qualitative interview findings	Swan F, Chen H, Forbes CC, Johnson MJ, Lind M	Excluded	Title
Cancer patient perspectives on survivorship goals from the Smart Patients online community.	Hoskote M, Le G, Cherian R, Zeiger R, Sarkar U.	Excluded	Title
Cancer Patients' Long-term Experiences of Participating in a Comprehensive Lifestyle Intervention Study While Receiving Chemotherapy	Mikkelsen HET, Vassbakk-Brovold K, Antonsen AJ, Berntsen S, Kersten C, Fegran L.	Excluded	Title
Cancer Patients' Long-term Experiences of Participating in a Comprehensive Lifestyle Intervention Study While Receiving Chemotherapy.	Mikkelsen HET, Vassbakk-Brovold K, Antonsen AJ, Berntsen S, Kersten C, Fegran L	Excluded	Title
Cancer Put My Life on Hold: Work-Related Challenges Among Middle-aged Adults 12 Months After a Diagnosis of Colorectal Cancer	McGrath C, Mihala G, Beesley VL, Lynch BM, Graves N, Gordon LG	Excluded	Title
Cancer survivors' attitudes towards and knowledge of physical activity, sources of information, and barriers and facilitators of engagement: A qualitative study.	Smith L, Croker H, Fisher A, Williams K, Wardle J, Beeken RJ	Excluded	Title
Cancer Survivors' Receptiveness to Digital Technology-Supported Physical Rehabilitation and the Implications for Design: Qualitative Study.	Rossen S, Kayser L, Vibe-Petersen J, et al.	Excluded	Title
CanWalk: a feasibility study with embedded randomised controlled trial pilot of a walking intervention for people with recurrent or metastatic cancer	Tsianakas V, Harris J, Ream E, Van Hemelrijck M, Purushotham A, Mucci L, Green JS, Fewster J, Armes J	Excluded	Title
Capabilities for Physical Activity by Turkish- and Russian-Speaking Immigrants Aged 65 Years and Older in Germany: A Qualitative Study.	Frahsa A, Streber A, Wolff AR, Rütten A.	Excluded	Title
Capabilities, Opportunities, and Motivation: Exploring Fitness Program Experiences of Adults with Intellectual and Developmental Disabilities	Savage MN, Colombo-Dougovito AM	Excluded	Title
Capacity Building in Community Stakeholder Groups for Increasing Physical Activity: Results of a Qualitative Study in Two German Communities	Loss J, Brew-Sam N, Metz B, Strobl H, Sauter A, Tittlbach S	Excluded	Title
Capitalising on the opinions of persons with multiple sclerosis to inform the main trial - participant opinions from participation in a feasibility study	Learmonth YC, Kinnett-Hopkins D, Motl RW	Excluded	Title
Cardiac Patients' Walking Activity Determined by a Step Counter in Cardiac Telerehabilitation.	Thorup C, Hansen J, Grønkjær M, Andreasen JJ, Nielsen G, Sørensen EE, Dinesen BI	Excluded	Title
Cardiac rehabilitation in children and adolescents with long QT syndrome: the RYTHMO'FIT pilot study	Souilla L, Guillaumont S, Auer A, Metzler G, et al.	Excluded	Title
Cardiac rehabilitation in children and adolescents with long QT syndrome: the RYTHMO'FIT pilot study	Souilla L, Guillaumont S, Auer A, Metzler G, et al.	Excluded	Title
Cardiac rehabilitation: an effective secondary prevention intervention.	Milligan F.	Excluded	Title
Cardiac rehabilitation: an effective secondary prevention intervention.	Milligan F	Excluded	Title
Cardiovascular (Framingham) and type II diabetes (Finnish Diabetes) risk scores: a qualitative study of local knowledge of diet, physical activity and body measurements in rural Rakai, Uganda	Ssekubugu R, Makumbi F, Enriquez R, Lagerström SR, Yeh PT, Kennedy CE, Gray RH, Negesa L, Serwadda DM, Kigozi G, Ekström AM, Nordenstedt H	Excluded	Title
Cardiovascular Health and African-American Women: A Qualitative Analysis.	Rottapel RE, Hudson LB, Folta SC.	Excluded	Title
Cardiovascular Health and African-American Women: A Qualitative Analysis.	Rottapel RE, Hudson LB, Folta SC.	Excluded	Title
Cardiovascular Health in Black and Latino Adults With Type 2 Diabetes	McCarthy MM, Del Giudice I, Wong A, Fletcher J, Dickson VV, D'Eramo Melkus G	Excluded	Title
Cardiovascular Health Interventions in Women: What Works?	Krummel DA, Koffman DM, Bronner Y, Davis J, Greenlund K, Tessaro I, Upson D, Wilbur J.	Excluded	Title
Cardiovascular health promotion: A systematic review involving effectiveness of faith-based institutions in facilitating maintenance of normal blood pressure.	Sanusi A, Elsey H, Golder S, Sanusi O, Oluyase A.	Excluded	Title
Cardiovascular health promotion: A systematic review involving effectiveness of faith-based institutions in facilitating maintenance of normal blood pressure.	Sanusi A, Elsey H, Golder S, Sanusi O, Oluyase A.	Excluded	Title
Cardiovascular health status of taxi/for-hire vehicle drivers in the United States: A systematic review	Mirpuri S, Traub K, Romero S, Hernandez M, Gany F	Excluded	Title
Cardiovascular Rehabilitation for transient ischaemic Attack and Mild Stroke: the CRAMS effectiveness-implementation hybrid study protocol	Freene N, Wallett H, Flynn A, Preston E, Cowans S, Lueck C, Niyonsenga T, Mohanty I, Davey R	Excluded	Title
CaRE @ Home: Pilot Study of an Online Multidimensional Cancer Rehabilitation and Exercise Program for Cancer Survivors	MacDonald AM, Chafranskaia A, Lopez CJ, Maganti M, Bernstein LJ, Chang E, Langelier DM, Obadia M, Edwards B, Oh P, Bender JL, Alibhai SM, Jones JM	Excluded	Title
Care-physical activity initiatives in the neighbourhood: study protocol for mixed-methods research.	Wagemakers A, Mulderij LS, Verkooijen KT, Groenewoud S, Koelen MA	Excluded	Title
CaRE@ELLICSR: Effects of a clinically integrated, group-based, multidimensional cancer rehabilitation program.	Lopez CJ, Santa Mina D, Tan V, Maganti M, Pritlove C, Bernstein LJ, Langelier DM, Chang E, Jones JM.	Excluded	Title
Caregiver Contribution to Self-care in Patients With Heart Failure: A Qualitative Descriptive Study.	Durante A, Paturzo M, Mottola A, Alvaro R, Vaughan Dickson V, Vellone E	Excluded	Title
Caregiver perceptions of child health behaviors and weight during treatment for acute lymphoblastic leukemia	Tokala M, Weber J, Gilbert R, Dreyer Gillette ML, August KJ, Befort CA, Bates CR.	Excluded	Title
Caregiver perceptions of child health behaviors and weight during treatment for acute lymphoblastic leukemia.	Tokala M, Weber J, Gilbert R, Dreyer Gillette ML, August KJ, Befort CA, Bates CR	Excluded	Title
Caregiver Perceptions of Environmental Facilitators and Barriers to Healthy Eating and Active Living during the Summer: Results from the Project SWEAT Sub-Study	Hopkins LC, Sharn AR, Remley D, Schier H, Olak R, Drakeford D, Pannell C, Gunther C	Excluded	Title
Caregivers' difficulties in activating long-term mental illness patients with low self-esteem	Erdner A, Magnusson A.	Excluded	Title
Caregivers' difficulties in activating long-term mental illness patients with low self-esteem.	Erdner A, Magnusson A	Excluded	Title
Caregivers' perceptions, challenges and service needs related to tackling childhood overweight and obesity: a qualitative study in three districts of Shanghai, China	Wu Y, Ma X, Fraser WD, Li M, Wang W, Huang H, Landry M, Hao Y, Liu H, Semenic S, Zhang Y, Wang H, Zhang J, Yu J, La X, Zhang C, Marc I, Jiang H	Excluded	Title
Caribbean Wellness Day: promoting a region-wide day of action.	Bartholomew L, Bishop L, Brown CR, Murphy MM, Samuels TA.	Excluded	Title
Caribbean Wellness Day: promoting a region-wide day of action.	Bartholomew L, Bishop L, Brown CR, Murphy MM, Samuels TA	Excluded	Title
Caring Interactions in Secondary Prevention Programs: A Qualitative Inquiry of Individuals With Parkinson's Disease	Greviskes LE, Podlog L, Newton M, Dibble LE, Burns RD, Pillow W, Hall MS, Hammer C	Excluded	Title
Carrying out Physical Activity as Part of the Active Forests Programme in England: What Encourages, Supports and Sustains Activity?-A Qualitative Study.	O'Brien L.	Excluded	Title
Carrying out Physical Activity as Part of the Active Forests Programme in England: What Encourages, Supports and Sustains Activity?-A Qualitative Study.	O'Brien L	Excluded	Title
Case study of a health optimizing physical education-based comprehensive school physical activity program.	Egan CA, Webster CA, Stewart GL, Weaver RG, Russ LB, Brian A, Stodden DF	Excluded	Title
Cell-free nucleic acid patterns in disease prediction and monitoring-hype or hope?	Crigna AT, Samec M, Koklesova L, Liskova A, Giordano FA, Kubatka P, Golubnitschaja O	Excluded	Title
Centering perspectives on Black women, hair politics, and physical activity.	Versey HS.	Excluded	Duplicate
Challenges and Barriers to Providing Primary Care to Children of South Asian Origin: Pediatricians' Perspectives	Ramachandran U, Mahajan K, Shah A, Ghoshal B, Khurshid A, Desilva N, Shiriti M, Patel N, Gaur S, Karasz A.	Excluded	Title
Challenges and Barriers to Providing Primary Care to Children of South Asian Origin: Pediatricians' Perspectives.	Ramachandran U, Mahajan K, Shah A, Ghoshal B, Khurshid A, Desilva N, Shiriti M, Patel N, Gaur S, Karasz A	Excluded	Title
Challenges and facilitators in supporting sustainable participation after rehabilitation: Experiences of immigrant parents and their children with disabilities.	Arfa S, Solvang PK, Berg B, Jahnsen R	Excluded	Title
Challenges and facilitators in supporting sustainable participation after rehabilitation: Experiences of immigrant parents and their children with disabilities.	Arfa S, Solvang PK, Berg B, Jahnsen R	Excluded	Title
Challenges and Future Directions for Promoting Intersectional Quantitative Studies in Physical Activity Research	Sone M, Altenburg TM, ChinAPaw MJM	Excluded	Title
Challenges and motivators to physical activity faced by retired men when ageing: a qualitative study.	Bredland, E. L., Söderström, S., & Vik, K.	Excluded	Title
Challenges and motivators to physical activity faced by retired men when ageing: a qualitative study.	Bredland EL, Söderström S, Vik K	Excluded	Title
Challenges experienced during rehabilitation after traumatic multiple rib fractures: a qualitative study	Claydon J, Maniatopoulos G, Robinson L, Fearon P.	Excluded	Title
Challenges experienced during rehabilitation after traumatic multiple rib fractures: a qualitative study.	Claydon J, Maniatopoulos G, Robinson L, Fearon P	Excluded	Title
Challenges Faced by Healthcare Professionals During the COVID-19 Pandemic: A Qualitative Inquiry From Bangladesh	Razu SR, Yasmin T, Arif TB, Islam MS, Islam SMS, Gesesew HA, Ward P	Excluded	Title
Challenges for sport organisations developing and delivering non-traditional social sport products for insufficiently active populations.	Staley K, Donaldson A, Randle E, Nicholson M, O'Halloran P, Nelson R, Cameron M	Excluded	Title
Challenges in learning aerobic and anaerobic concepts: an interpretative understanding from the cognitive load theory perspective	Deng A, Zhang T, Chen A	Excluded	Title
Challenges in rehabilitation and continuum of care provision after knee replacement: a mixed-methods study from a low- and middle-income country.	Pritwani S, Pandey S, Shrivastava P, Kumar A, Malhotra R, Maddison R, Devasenapathy N.	Excluded	Title
Challenges of Implementing an mHealth Application for Personalized Physical Activity Counselling in Primary Health Care: A Qualitative Study	Wattanapisit A, Amaek W, Wattanapisit S, Tuangratananon T, Wongsiri S, Pengkaew P	Excluded	Title
Challenges of promoting physical activity among school children in urban Bangladesh: A qualitative inquiry	Hasan AMR, Rashid MH, Smith G, Selim MA, Rasheed S	Excluded	Title
Challenges to Engaging Older Adults in a Group-Based Walking Intervention: Lessons From the Residents in Action Trial	Olson JL, Papathomas A, Kritz M, Ntoumanis N, Quested E, Thøgersen-Ntoumani C	Excluded	Title
Champion behavior in a community obesity reduction program: Feedback from peers	Aoun S, Sainsbury K, Mullan B, Shahid S	Excluded	Title
Chances and Limitations of Video Games in the Fight against Childhood Obesity: A Systematic Review	Mack I, Bayer C, Schäffeler N, Reiband N, Brölz E, Zurstiege G, Fernandez-Aranda F, Gawrilow C, Zipfel S	Excluded	Title
Changes in Daily Life during the COVID-19 Pandemic among South Korean Older Adults with Chronic Diseases: A Qualitative Study	Kim J, Kim Y, Ha J	Excluded	Title
Changes in eating behaviours and physical activity among primary schoolchildren aged 7-12 during the pandemic - Junior-Edu-Zywienie (JEZ) Project	Gutkowska K, Czarniecka-Skubina E, Hamułka J, Jeruszka-Bielak M	Excluded	Title
Changes in Health Perceptions among Older Grandparents Raising Adolescent Grandchildren	Peterson TL	Excluded	Title
Changes in Health-Related Behaviors as Predictors of Changes in Health Self-Perception: Longitudinal Study (2011-2015)	Andrade GF, Loch MR, Silva AMR.	Excluded	Title
Changes in health-related behaviors as predictors of changes in health self-perception: longitudinal study (2011-2015).	Andrade GF, Loch MR, Silva AMR	Excluded	Title
Changes in patient activation following cardiac rehabilitation using the Active+me digital healthcare platform	Frith G, Carver K, Curry S, Darby A, Sydes A, Symonds S, Wilson K, McGregor G, Auton K, Nichols S.	Excluded	Title
Changes in physical activity during the retirement transition: a theory-based, qualitative interview study	McDonald S, O'Brien N, White M, Sniehotta FF	Excluded	Title
Changes in physical activity during the retirement transition: a theory-based, qualitative interview study	McDonald S, O'Brien N, White M, Sniehotta FF	Excluded	Title
Changes in Psychological Challenges, Positive Experiences, and Coping Strategies among International Students in the United States before and during the COVID-19 Pandemic: A Qualitative Study	Park C, Shimada S, Trisnadi AI, Angelica P	Excluded	Title
Changes in Weight Loss, Health Behaviors, and Intentions among 400 Participants Who Dropped out	Zizzi SJ, Lima Fogaca J, Sheehy T, Welsh M, Abildso C	Excluded	Title
Changing Diet and Physical Activity in Nurses: A Pilot Study and Process Evaluation Highlighting Challenges in Workplace Health Promotion	Torquati L, Kolbe-Alexander T, Pavey T, Leveritt M	Excluded	Title
Changing Health Behavior with Social Technology? A Pilot Test of a Mobile App Designed for Social Support of Physical Activity	Kanstrup AM, Bertelsen PS, Knudsen C	Excluded	Title
Changing practice in dementia care in the community: developing and testing evidence-based interventions, from timely diagnosis to end of life (EVIDEM).	Iliffe S, Wilcock J, Drennan V, Goodman C, Griffin M, Knapp M, Lowery D, Manthorpe J, Rait G, Warner J.	Excluded	Title
Changing the culture: a qualitative study exploring research capacity in local government	Homer C, Woodall J, Freeman C, South J, Cooke J, Holliday J, Hartley A, Mullen S	Excluded	Title
Changing the preschool setting to promote healthy energy balance-related behaviours of preschoolers	van de Kolk I, Gerards S, Verhees A, Kremers S, Gubbels J	Excluded	Title
Characteristics of individuals seeking addictive eating treatment.	Pursey KM, Collins R, Skinner J, Burrows TL.	Excluded	Title
Characteristics of individuals seeking addictive eating treatment.	Pursey KM, Collins R, Skinner J, Burrows TL.	Excluded	Title
Characteristics of successful community partnerships to promote physical activity among young people, North Carolina, 2010-2012.	Nelson JD, Moore JB, Blake C, Morris SF, Kolbe MB.	Excluded	Title
Characteristics of successful community partnerships to promote physical activity among young people, North Carolina, 2010-2012.	Nelson JD, Moore JB, Blake C, Morris SF, Kolbe MB.	Excluded	Title
Characteristics of the schools' surrounding environment, distance from home and active commuting in adolescents from Curitiba, Brazil	Silva AAP, Lopes AADS, Silva JSB, Prado CV, Reis RS	Excluded	Title
Characteristics of urban parks associated with park use and physical activity: a review of qualitative research.	McCormack, G. R., Rock, M., Toohey, A. M., & Hignell, D.	Excluded	Title
Characterizing Beliefs about Stroke and Walking for Exercise among Seniors	Chang E, Choi S, Kwon I, Araiza D, Moore M, Trejo L, Sarkisian C	Excluded	Title
Characterizing Pain Flares From the Perspective of Individuals With Symptomatic Knee Osteoarthritis	Murphy SL, Lyden AK, Kratz AL, Fritz H, Williams DA, Clauw DJ, Gammaitoni AR, Phillips K	Excluded	Title
Characterizing socially supportive environments relating to physical activity participation for young people with physical disabilities	Knibbe TJ, Biddiss E, Gladstone B, McPherson AC	Excluded	Title
Checklist for Habitual Physical Activity (CHaPA) for adults 75 years and older: tool development and content and face validation	Arita K, Ishibashi Y, Ishibashi H	Excluded	Title
Child-care self-assessment to improve physical activity, oral health and nutrition for 2- to 4-year-olds	Kipping R, Langford R, Brockman R, Wells S, Metcalfe C, Papadaki A, White J, Hollingworth W, Moore L, Ward D, Campbell R, Kadir B, Tinner L, Er V, Dias K, Busse H, Collingwood J, Nicholson A, Johnson L, Jago R	Excluded	Title
Childcare outdoor renovation as a built environment health promotion strategy: evaluating the preventing obesity by design intervention	Cosco NG, Moore RC, Smith WR	Excluded	Title
Childhood cancer survivors' and their parents' experiences with participation in a physical and social intervention during cancer treatment: A RESPECT study	Petersen NN, Larsen HB, Pouplier A, Schmidt-Andersen P, Thorsteinsson T, Schmiegelow K, Fridh MK	Excluded	Title
Childhood cancer survivors' perceptions of the barriers and facilitators to physical activity: a systematic review and thematic synthesis of qualitative evidence using the theoretical domains framework.	Brown, M. C., Podmore, M., Araújo-Soares, V., Skinner, R., & Sharp, L.	Excluded	Title
Childhood cancer survivors' perceptions of the barriers and facilitators to physical activity: a systematic review and thematic synthesis of qualitative evidence using the theoretical domains framework.	Brown MC, Podmore M, Araújo-Soares V, Skinner R, Sharp L	Excluded	Title
Childhood factors related to diverging body mass index trajectories from childhood into mid-adulthood: A mixed methods study.	Sharman MJ, Jose KA, Tian J, Venn AJ, Canary J, Banks S, Ayton J, Cleland VJ	Excluded	Title
Childhood factors related to diverging body mass index trajectories from childhood into mid-adulthood.	Sharman MJ, Jose KA, Tian J, Venn AJ, Canary J, Banks S, Ayton J, Cleland VJ.	Excluded	Title
Childhood lymphoedema and 'Lymphaletics': overcoming barriers.	Todd M	Excluded	Title
Childhood obesity and comorbidities-related perspective and experience of parents from Black and Asian minority ethnicities in England: a qualitative study	Obita G, Burns M, Nnyanzi LA, Kuo CH, Barengo NC, Alkhatib A	Excluded	Title
Childhood Obesity Declines Project: An Effort of the National Collaborative on Childhood Obesity Research to Explore Progress in Four Communities	Kauh TJ, Dawkins-Lyn N, Dooyema C, Harris C, Jernigan J, Kettel Khan L, Ottley P, Young-Hyman D	Excluded	Title
Childhood obesity in Mexico: A critical analysis of the environmental factors, behaviours and discourses contributing to the epidemic	Turnbull B, Gordon SF, Martínez-Andrade GO, González-Unzaga M	Excluded	Title
Children are precious cargo; we don't let them take any risks!: Hearing from adults on safety and risk in children's active play in schools	Jerebine A, Fitton-Davies K, Lander N, Eyre ELJ, Duncan MJ, Barnett LM	Excluded	Title
Children of Smoking and Non-Smoking Households' Perceptions of Physical Activity, Cardiorespiratory Fitness, and Exercise	Parnell M, Gee I, Foweather L, Whyte G, Knowles Z	Excluded	Title
Children with Obesity Prioritize Social Support against Stigma: A Qualitative Study for Development of an Obesity Prevention Intervention	Amini M, Djazayery A, Majdzadeh R, Taghdisi MH, Sadrzadeh-Yeganeh H, Eslami-Amirabadi M	Excluded	Title
Children's experiences of participating in a school-based health promotion parental support programme - a qualitative study	Malek ME, Nyberg G, Elinder LS, Patterson E, Norman Å	Excluded	Title
Children's Experiences Wearing Pedometers in a Telephone-Delivered Imagery Intervention Aimed at Increasing Active Play	Guerrero MD, Hoffmann MD, Munroe-Chandler KJ, Hall CR	Excluded	Title
Children's Independent Mobility and Physical Activity during the COVID-19 Pandemic: A Qualitative Study with Families.	Pelletier CA, Cornish K, Sanders C.	Excluded	Title
Children's Motivation Overcame Parental Hesitation: Active School Transportation in Sweden	Rutberg S, Lindqvist AK.	Excluded	Title
Children's motivation overcame parental hesitation: active school transportation in Sweden.	Rutberg S, Lindqvist AK	Excluded	Title
Children's perceptions of factors influencing their physical activity: a focus group study on primary school children	Tay GWN, Chan MJ, Kembhavi G, Lim J, Rebello SA, Ng H, Lin C, Shek LP, Lança C, Müller-Riemenschneider F, Chong MF	Excluded	Title
Children's perceptions of the factors helping them to be 'resilient' to sedentary lifestyles	Veitch J, Arundell L, Hume C, Ball K	Excluded	Title
Children's perspectives and experiences of health, diet, physical activity and weight in an urban, multi-ethnic UK population	Murphy M, Boardman F, Robertson W, et al.	Excluded	Title
Children's Physical Activity and Screen Time during COVID-19 Pandemic: A Qualitative Exploration of Parent Perceptions	Eyler AA, Schmidt L, Beck A, Gilbert A, Kepper M, Mazzucca S	Excluded	Title
Children's physical activity and screen time: qualitative comparison of views of parents of infants and preschool children	Hesketh KD, Hinkley T, Campbell KJ	Excluded	Title
Children's physical activity and screen time: qualitative comparison of views of parents of infants and preschool children	Hesketh KD, Hinkley T, Campbell KJ	Excluded	Title
Children's Physical Activity Behavior during School Recess: A Pilot Study Using GPS, Accelerometer, Participant Observation, and Go-Along Interview.	Pawlowski CS, Andersen HB, Troelsen J, Schipperijn J.	Excluded	Title
Children's Physical Activity during COVID-19 in Ontario, Canada: Parents' Perspectives	Szpunar M, Saravanamuttoo K, Vanderloo LM, Bruijns BA, Truelove S, Burke SM, Gilliland J, Irwin JD, Tucker P	Excluded	Title
Children's social relationships and motivation in sledge hockey.	Wynnyk K, Spencer-Cavaliere N.	Excluded	Title
Children's Voices in Physical Activity Research: A Qualitative Review and Synthesis of UK Children's Perspectives	Lydia Emm-Collison, Rosina Cross, Maria Garcia Gonzalez, Debbie Watson, Charlie Foster, Russell Jago	Excluded	Title
Choice Architecture Cueing to Healthier Dietary Choices and Physical Activity at the Workplace: Implementation and Feasibility Evaluation.	Rantala E, Vanhatalo S, Tilles-Tirkkonen T, Kanerva M, Hansen PG, Kolehmainen M, Männikkö R, Lindström J, Pihlajamäki J, Poutanen K, Karhunen L, Absetz P.	Excluded	Title
Choosing where to put your energy: a qualitative analysis of the role of physical activity in the lives of working adults with arthritis.	Kaptein SA, Backman CL, Badley EM, Lacaille D, Beaton DE, Hofstetter C, Gignac MA.	Excluded	Title
Chronic health disparities among refugee and immigrant children in Canada	Lane G, Farag M, White J, Nisbet C, Vatanparast H	Excluded	Title
Chronic low back pain patients' perceptions on self-management, self-management support, and functional ability.	Kawi J	Excluded	Title
Chronic pain self-management interventions in primary care - does it make any difference? A qualitative study	Hestmann R, Bratås O, Grønning K	Excluded	Title
Church leaders' barriers and facilitators before and after implementing a physical activity and nutrition intervention.	Bernhart JA, Dunn CG, Wilcox S, Saunders RP, Sharpe PA, Stucker J	Excluded	Title
Church leaders' barriers and facilitators before and after implementing a physical activity and nutrition intervention.	Bernhart JA, Dunn CG, Wilcox S, Saunders RP, Sharpe PA, Stucker J	Excluded	Title
Church Leaders' Views of Obesity Prevention Efforts for Children and Youth	Dunn CG, Wilcox S, Bernhart JA, Blake CE, Kaczynski AT, Turner-McGrievy GM	Excluded	Title
Circulating microRNAs as emerging cardiac biomarkers responsive to acute exercise	de Gonzalo-Calvo D, Dávalos A, Fernández-Sanjurjo M, Amado-Rodríguez L, Díaz-Coto S, Tomás-Zapico C	Excluded	Title
Classmates motivate childhood cancer patients to participate in physical activity during treatment: A qualitative study.	Thorsteinsson, T., Schmiegelow, K., Thing, L. F., Andersen, L. B., Helms, A. S., Ingersgaard, M. V., Lindgren, L. H., & Larsen, H. B.	Excluded	Title
Classmates motivate childhood cancer patients to participate in physical activity during treatment: A qualitative study.	Thorsteinsson T, Schmiegelow K, Thing LF, Andersen LB, Helms AS, Ingersgaard MV, Lindgren LH, Larsen HB	Excluded	Title
Classroom Movement Breaks Reduce Sedentary Behavior and Increase Concentration, Alertness and Enjoyment during University Classes: A Mixed-Methods Feasibility Study.	Peiris CL, O'Donoghue G, Rippon L, Meyers D, Hahne A, De Noronha M, Lynch J, Hanson LC.	Excluded	Title
Client Experiences With Dietary, Exercise, and Behavioral Services in a Community-Based Weight Management Program	Zizzi S, Kadushin P, Michel J, Abildso C	Excluded	Title
Climbing as an Add-On Treatment Option for Patients with Severe Anxiety Disorders and PTSD	Bichler CS, Niedermeier M, Hüfner K, Gálffy M, Gostner JM, Nelles P, Schöttl SE, Sperner-Unterweger B, Kopp M	Excluded	Title
Clinical effectiveness and cost-effectiveness of the Rehabilitation Enablement in Chronic Heart Failure (REACH-HF) facilitated self-care rehabilitation intervention in heart failure patients and caregivers: rationale and protocol for a multicentre randomised controlled trial	Taylor RS, Hayward C, Eyre V, Austin J, Davies R, Doherty P, Jolly K, Wingham J, Van Lingen R, Abraham C, Green C, Warren FC, Britten N, Greaves CJ, Singh S, Buckingham S, Paul K, Dalal H; REACH-HF Investigators	Excluded	Title
Clinical Recommendations for Physical Therapy in Huntington Disease	Quinn L, Kegelmeyer D, Kloos A, Rao AK, Busse M, Fritz NE	Excluded	Title
Clinical Relevance and Implementation Considerations of Physical Activity in Young Adult Cancer Survivorship: An Expert Consensus Study.	Moraitis AM, Seven M, Sirard J, Walker RR	Excluded	Title
Clinical-community linkages as a strategy for increasing evidence-based program reach: Results of the PT-REFER randomized controlled trial with older adults and YMCA associations.	Petrescu-Prahova M, Harris JR, Leroux B, Kohn M, Kava CM, Zeliadt SB, Steinman L, Fishleder S, Belza B, Gakhar M, Hannon PA	Excluded	Title
Clinicians' beliefs and attitudes to physical activity and exercise therapy as treatment for knee and/or hip osteoarthritis: a scoping review	Nissen N, Holm PM, Bricca A, Dideriksen M, Tang LH, Skou ST	Excluded	Title
Clinicians' priorities for exercise programming for people receiving peritoneal dialysis: Qualitative content analysis	Harasemiw O, Ford E, Gabrys I, Getachew R, MacRae J, Thompson S, Bennett PN, Bohm C	Excluded	Title
Cluster-randomised trial to evaluate the 'Change for Life' mass media/ social marketing campaign in the UK.	Croker H, Lucas R, Wardle J	Excluded	Title
Co-Creating a Digital Life-Integrated Self-Assessment for Older Adults: User Experience Study	Böttinger MJ, Litz E, Gordt-Oesterwind K, Jansen CP, Memmer N, Mychajliw C, Radeck L, Bauer JM, Becker C.	Excluded	Title
Co-creating physical activity interventions: a mixed methods evaluation approach	Popp J, Grüne E, Carl J, et al.	Excluded	Title
Co-creating physical activity interventions: Findings from a multiple case study using mixed methods	Popp J, Grüne E, Carl J, Semrau J, Pfeifer K	Excluded	Title
Co-creation of mHealth intervention for older adults with hip fracture and family caregivers: a qualitative study	Ariza-Vega P, Prieto-Moreno R, Mora-Traverso M, Molina-García P, Ashe MC, Martín-Matillas M	Excluded	Title
Co-design and content validity of the movement measurement in the early years (MoveMEY) tool for assessing movement behaviour.	Phillips SM, Summerbell C, Hesketh KR, Saxena S, Hillier-Brown FC	Excluded	Title
Co-designing a Physical Activity Service for Refugees and Asylum Seekers Using an Experience-Based Co-design Framework.	McKeon G, Curtis J, Rostami R, Sroba M, Farello A, Morell R, Steel Z, Harris M, Silove D, Parmenter B, Matthews E, Jamaluddin J, Rosenbaum S	Excluded	Title
Co-designing implementation strategies to promote remote physical activity programs in frail older community-dwellers.	Villa-García L, Davey V, Peréz LM, Soto-Bagaria L, Risco E, Díaz P, Kuluski K, Giné-Garriga M, Castellano-Tejedor C, Inzitari M.	Excluded	Title
Co-participation in physical activity: perspectives from Australian parents of pre-schoolers	Hnatiuk JA, Dwyer G, George ES, Bennie A	Excluded	Title
Coach Competences to Induce Positive Affective Reactions in Sport and Exercise-A Qualitative Study.	Strauch UG, Wäsche H, Jekauc D.	Excluded	Title
Coaches' perceptions about food, appetite, and nutrition of adolescent Indian athletes - A qualitative study.	Cherian KS, Gavaravarapu SM, Sainoji A, Yagnambhatt VR.	Excluded	Title
Codesigned recommendations for increasing engagement in structured physical activity for people with serious mental health problems in Australia	Wheeler AJ, Roennfeldt H, Slattery M, Krinks R, Stewart V	Excluded	Title
Cognitive milieu therapy and physical activity: experiences of mastery and learning among patients with dual diagnosis	Borge L, Røssberg JI, Sverdrup S	Excluded	Title
Cognitive-behavioural therapy (CBT) for renal fatigue (BReF): a feasibility randomised-controlled trial of CBT for the management of fatigue in haemodialysis (HD) patients.	Picariello F, Moss-Morris R, Macdougall IC, Norton S, Da Silva-Gane M, Farrington K, Clayton H, Chilcot J.	Excluded	Title
Cognitively Engaging Chronic Physical Activity, But Not Aerobic Exercise, Affects Executive Functions in Primary School Children: A Group-Randomized Controlled Trial.	Schmidt M, Jäger K, Egger F, Roebers CM, Conzelmann A	Excluded	Title
Collaborating With Parks and Recreation Departments to Address Youth Health	Risisky D, MacGregor J	Excluded	Title
Collaboration behaviors within interactive exercise groups.	McEwan D, Bennett EV, Rhodes RE.	Excluded	Title
Collective Stories of Exercise: Making Sense of Gym Experiences With Disabled Peers	Richardson EV, Smith B, Papathomas A. (Adapt Phys Activ Q, 2017)	Excluded	Title
College Mentors: A View from the Inside of an Intervention to Promote Health Behaviors and Prevent Obesity Among Low-Income, Urban, African American Adolescents	Black MM, Arteaga SS, Sanders J, Hager ER, Anliker JA, Gittelsohn J, Wang Y.	Excluded	Title
College mentors: a view from the inside of an intervention to promote health behaviors and prevent obesity among low-income, urban, African American adolescents.	Black MM, Arteaga SS, Sanders J, Hager ER, Anliker JA, Gittelsohn J, Wang Y	Excluded	Title
College students' motivations for using fitness related technology	Kendrick J, Duffy L, Ye L, Burke P	Excluded	Title
Combined Protein-Rich Diet With Resistance Exercise Intervention to Counteract Sarcopenia: A Qualitative Study on Drivers and Barriers of Compliance.	Herrema AL, Westerman MJ, van Dongen EJI, Kudla U, Veltkamp M.	Excluded	Title
Combining Behavioural Activation with Physical Activity Promotion for Adults with Depression: Findings of a Parallel-Group Pilot Randomised Controlled Trial (BAcPAc)	Pentecost C, Farrand P, Greaves CJ, Taylor RS, Warren FC, Hillsdon M, Green C, Welsman JR, Rayson K, Evans PH, Taylor AH.	Excluded	Title
Combining behavioural activation with physical activity promotion for adults with depression: findings of a parallel-group pilot randomised controlled trial (BAcPAc).	Pentecost C, Farrand P, Greaves CJ, Taylor RS, Warren FC, Hillsdon M, Green C, Welsman JR, Rayson K, Evans PH, Taylor AH	Excluded	Title
Combining self-help and professional help to minimize barriers to physical activity in persons with multiple sclerosis: a trial of the "Blue Prescription" approach in New Zealand	Mulligan H, Treharne GJ, Hale LA, Smith C	Excluded	Title
Comment on "Exercise Snacks and Other Forms of Intermittent Physical Activity for Improving Health in Adults and Older Adults: A Scoping Review of Epidemiological, Experimental and Qualitative Studies"	Yin M, Li H, Zhang B, Li Y	Excluded	Title
Commentary on "Enhancing the Content Validity of Self-Reported Physical Activity Self-Efficacy in Adolescents: A Qualitative Study"	Bellows DM, Smith S	Excluded	Title
Communicating breast cancer risk information to young adult women: A pilot study.	Bernat JK, Hullmann SE, Sparks GG	Excluded	Title
Communicating diabetes best practices to clients: a preliminary investigation of educator perspectives	Berry TR, Anders S, Chan CB, Bell RC	Excluded	Title
Communicating PNPLA3 genetic risk status for NAFLD among Mexican-origin men.	Villavicencio EA, Maldonado A, Crocker RM, Guan Y, Stallman C, Garcia DO.	Excluded	Title
Communication about physical activity to reduce vascular erectile dysfunction - A qualitative interview study among men in cardiac rehabilitation	Gerbild H, Areskoug Josefsson K, Marie Larsen C, Schantz Laursen B	Excluded	Title
Community Activities in Primary Care: A Literature Review.	Mosteiro Miguéns DG, Rodríguez Fernández A, Zapata Cachafeiro M, Vieito Pérez N, Represas Carrera FJ, Novío Mallón S.	Excluded	Title
Community Activities in Primary Care: A Literature Review.	Mosteiro Miguéns DG, Rodríguez Fernández A, Zapata Cachafeiro M, Vieito Pérez N, Represas Carrera FJ, Novío Mallón S.	Excluded	Title
Community Activities in Primary Care: A Literature Review.	Mosteiro Miguéns DG, Rodríguez Fernández A, Zapata Cachafeiro M, Vieito Pérez N, Represas Carrera FJ, Novío Mallón S.	Excluded	Title
Community Activities in Primary Care: A Literature Review.	Mosteiro Miguéns DG, Rodríguez Fernández A, Zapata Cachafeiro M, Vieito Pérez N, Represas Carrera FJ, Novío Mallón S.	Excluded	Title
Community Assessment for a Low-Carbohydrate Nutrition Education Program in South Africa.	Pujol-Busquets G, Smith J, Fàbregues S, Bach-Faig A, Larmuth K.	Excluded	Title
Community Engagement in the Development of an mHealth-Enabled Physical Activity and Cardiovascular Health Intervention (Step It Up): Pilot Focus Group Study.	Ceasar JN, Claudel SE, Andrews MR, Tamura K, Mitchell V, Brooks AT, Dodge T, El-Toukhy S, Farmer N, Middleton K, Sabado-Liwag M, Troncoso M, Wallen GR, Powell-Wiley TM.	Excluded	Title
Community Engagement to Optimize the Use of Web-Based and Wearable Technology in a Cardiovascular Health and Needs Assessment Study: A Mixed Methods Approach.	Yingling LR, Brooks AT, Wallen GR, Peters-Lawrence M, McClurkin M, Cooper-McCann R, Wiley KL Jr, Mitchell V, Saygbe JN, Johnson TD, Curry RK, Johnson AA, Graham AP, Graham LA, Powell-Wiley TM	Excluded	Title
Community fitness programs: what is available for children and youth with motor disabilities and what do parents want?	Wiart L, Darrah J, Kelly M, Legg D	Excluded	Title
Community health workers for non-communicable disease prevention and control in Nepal	Rawal LB, Kharel C, Yadav UN, Kanda K, Biswas T, Vandelanotte C, Baral S, Abdullah AS	Excluded	Title
Community health workers for non-communicable diseases prevention and control in Bangladesh: a qualitative study	Rawal L, Jubayer S, Choudhury SR, Islam SMS, Abdullah AS	Excluded	Title
Community health workers' involvement in the prevention and control of non-communicable diseases in Wakiso District, Uganda	Musoke D, Atusingwize E, Ikhile D, Nalinya S, Ssemugabo C, et al.	Excluded	Title
Community Lenses Revealing the Role of Sociocultural Environment on Physical Activity.	Belon AP, Nieuwendyk LM, Vallianatos H, Nykiforuk CI.	Excluded	Title
Community perceptions of health and chronic disease in South Indian rural transitional communities: a qualitative study	Hayter AK, Jeffery R, Sharma C, Prost A, Kinra S	Excluded	Title
Community perceptions of the implementation and impact of an intervention to improve the neighbourhood physical environment to promote walking for transport: a qualitative study	Adams EJ, Sherar LB.	Excluded	Title
Community perceptions of the implementation and impact of an intervention to improve the neighbourhood physical environment to promote walking for transport: a qualitative study.	Adams EJ, Sherar LB	Excluded	Title
Community Readiness for Increasing Older Adult Physical Activity Levels in Kazakhstan	Izguttinov A, Ainabekova A, Petrescu-Prahova M, Wood SJ	Excluded	Title
Community Stakeholders' Perceptions of Major Factors Influencing Childhood Obesity	Ganter C, Aftosmes-Tobio A, Chuang E, Blaine RE, Land T, Davison KK	Excluded	Title
Community use of a hospital pool by people with disabilities	Mulligan H, Polkinghorne A.	Excluded	Title
Community use of a hospital pool by people with disabilities.	Mulligan H, Polkinghorne A.	Excluded	Title
Community-based dietary and physical activity interventions in low socioeconomic groups in the UK: a mixed methods systematic review	Everson-Hock ES, Johnson M, Jones R, Woods HB, Goyder E, Payne N, Chilcott J	Excluded	Title
Community-based exergaming program increases physical activity and perceived wellness in older adults	Strand KA, Francis SL, Margrett JA, Franke WD, Peterson MJ	Excluded	Title
Community-based intervention to promote physical activity in rheumatoid arthritis (CIPPA-RA): a study protocol for a pilot randomised control trial	Larkin L, Gallagher S, Fraser A, Kennedy N	Excluded	Title
Community-based participatory research within the Latino health for all coalition	Fawcett SB, Collie-Akers V, Schultz JA, Cupertino P	Excluded	Title
Community-Based Physical Activity Interventions for Individuals with Moderate to Severe Traumatic Brain Injury: Scoping Review Protocol.	Quilico E, Swaine B, Alarie C, Colantonio A	Excluded	Title
COmmunity-based Rehabilitation after Knee Arthroplasty (CORKA): study protocol for a randomised controlled trial	Barker KL, Beard D, Price A, Toye F, Underwood M, Drummond A, Collins G, Dutton S, Campbell H, Kenealy N, Room J, Lamb SE	Excluded	Title
Comorbidities and Ethnocultural Factors Limit the Physical Activity of Rural Sri Lankan Patients with Diabetes Mellitus	Medagama A, Galgomuwa M	Excluded	Title
Comparability of accelerometer- and IPAQ-derived physical activity and sedentary time in South Asian women: A cross-sectional study	Curry WB, Thompson JL	Excluded	Title
Comparative efficacy of 24 exercise types on postural instability in adults with Parkinson's disease	Qian Y, Fu X, Zhang H, Yang Y, Wang G	Excluded	Title
Comparative Review of Environmental Audit Tools for Public Open Spaces from the Perspective of Children's Activity	Meng X, Wang M	Excluded	Title
Comparing and contrasting responses to tobacco control and obesity policies: a qualitative study	Juszczyk D, Gillison F	Excluded	Title
Comparing current fitness center members' perceptions of the motivational climate with non-members	Brown TC, Volberding J, Baghurst T, Sellers J	Excluded	Title
Comparing Perceived Pain Impact Between Younger and Older Adults With High Impact Chronic Pain: A Cross-Sectional Qualitative and Quantitative Survey	You DS, Ziadni MS, Hettie G, Darnall BD, Cook KF, Von Korff MR, Mackey SC	Excluded	Title
Comparing Physical Activity and Exercise Experiences, Values, and Beliefs of Latino, Latina, and/or Latine People and Non-Latino, Non-Latina, and/or Non-Latine People With Parkinson Disease: A Qualitative Study.	Colón-Semenza C, Darbandsari P, Carolan K, Marquez DX, Gorin A.	Excluded	Title
Comparing the Data Quality of Global Positioning System Devices and Mobile Phones for Assessing Relationships Between Place, Mobility, and Health: Field Study	Goodspeed R, Yan X, Hardy J, Vydiswaran VGV, Berrocal VJ, Clarke P, Romero DM, Gomez-Lopez IN, Veinot T	Excluded	Title
Comparing Three Ways to Offer a Weight Management Program to Patients Living in Rural Areas—The RE-POWER Study	Befort CA, VanWormer JJ, DeSouza C, Ellerbeck EF, Gajewski B, Kimminau KS, Greiner A, Perri MG, Brown AR, Pathak RD, Huang TTK, Eiland L, Drincic A, Nelson-Brantley H, Ellis S	Excluded	Title
Comparison of effectiveness of physical activity and sedentary behaviour interventions	Prince SA, Saunders TJ, Gresty K, Reid RD	Excluded	Title
Comparison of government recommendations for healthy eating habits in visual representations of food-based dietary guidelines in Latin America	Oliveira MSDS, Arceño MA, Sato PM, Scagliusi FB	Excluded	Title
Comparison of psychometric properties between recall methods of interview-based physical activity questionnaires: a systematic review	Doma K, Speyer R, Parsons LA, Cordier R	Excluded	Title
Comparison of the Effects of High-Fat Diet on Energy Flux in Mice	Soto JE, Burnett CML, Ten Eyck P, Abel ED, Grobe JL	Excluded	Title
Comparison of Veteran experiences of low-cost, home-based diet and exercise interventions	Holtz B, Krein SL, Bentley DR, Hughes ME, Giardino ND, Richardson CR	Excluded	Title
Compensatory behavior of physical activity in adolescents	Beck F, Swelam BA, Dettweiler U, et al.	Excluded	Title
Complexities and Context of Scaling Physical Activity and Nutrition Interventions in Australia	Koorts H, Maple JL, Eakin E, et al.	Excluded	Title
Compliance with physical exercise: a multidisciplinary approach within a dose-dependent study of moderately overweight men	Gram AS, Bønnelycke J, Rosenkilde M, Reichkendler M, Auerbach P, Sjödin A, Ploug T, Jespersen A, Stallknecht B	Excluded	Title
Computerized physical activity training for persons with severe mental illness - experiences from a communal supported housing project.	Gyllensten AL, Forsberg KA.	Excluded	Title
Concealed pregnancy as an act of care? A qualitative analysis of motivations for concealing and non-disclosure of early pregnancy in The Gambia.	Parrish S, Vasan SK, Karpe F, Hardy-Johnson P, Jarjou O, Bittaye M, Prentice AM, Ulijaszek S, Jobe M	Excluded	Title
Concept and study protocol of the process evaluation of a pragmatic randomized controlled trial to promote physical activity in outpatients with heterogeneous mental disorders-the ImPuls study	Fiedler DV, Rosenstiel S, Zeibig JM, Seiffer B, Welkerling J, Frei AK, Studnitz T, Baur J, Helmhold F, Ray A, Herzog E, Takano K, Nakagawa T, Kropp S, Franke S, Peters S, Flagmeier AL, Zwanzleitner L, Sundmacher L, Ramos-Murguialday A, Hautzinger M, Ehring T, Sudeck G, Wolf S	Excluded	Title
Concurrent changes in physical activity and body mass index among 66,852 public sector employees over a 16-year follow-up	Tiusanen R, Saltychev M, Ervasti J, Kivimäki M, Pentti J, Stenholm S, Vahtera J	Excluded	Title
Conditions for adherence to videoconference-based programs promoting adapted physical activity in cancer patients: A realist evaluation	Aromatario O, Cambon L, Alla F, Imbert A, Pouchepadass C, Renvoisé N, Dauchy S, Charles C. (Implement Sci, 2024)	Excluded	Title
Conducting community audits to evaluate community resources for healthful lifestyle behaviors: an illustration from rural eastern North Carolina.	McGuirt JT, Jilcott SB, Vu MB, Keyserling TC	Excluded	Title
Conducting community audits to evaluate community resources for healthful lifestyle behaviors: an illustration from rural eastern North Carolina.	McGuirt JT, Jilcott SB, Vu MB, Keyserling TC	Excluded	Title
Conducting Photovoice With Binational Cancer Survivors to Identify Health Behavior Change Intervention Preferences	Werts SJ, Lopez-Pentecost M, Skiba MB, Vogel R, Enriquez T, Garcia L, Ingram M, Thomson C	Excluded	Title
Conducting Physical Activity Research on Racially and Ethnically Diverse Adolescents Using Social Network Analysis: Case Studies for Practical Use	Prochnow T, Patterson M, Umstattd Meyer MR, Lightner J, Gomez L, Sharkey J	Excluded	Title
Confidence and Attitudes Toward Osteoarthritis Care Among the Current and Emerging Health Workforce: A Multinational Interprofessional Study.	Briggs AM, Hinman RS, Darlow B, Bennell KL, Leech M, Pizzari T, Greig AM, MacKay C, Bendrups A, Larmer PJ, Francis-Cracknell A, Houlding E, Desmond LA, Jordan JE, Minaee N, Slater H.	Excluded	Title
Conflating Time and Energy: Views From Older Adults in Lower Socioeconomic Status Areas on Physical Activity	Devereux-Fitzgerald A, Powell R, French DP	Excluded	Title
Conflicts between adolescents and their caregivers living in slums of Mumbai, India in relation to junk food consumption and physical activity.	Chopra HV, Gandhi MJ, Sahariah SA, Weller S, Potdar RD, Barker M, Kehoe SH, Fall CH, Hardy-Johnson P; TALENT collaboration.	Excluded	Title
Confronting COVID-19 in under-resourced, African American neighborhoods: a qualitative study examining community member and stakeholders' perceptions	Bateman LB, Schoenberger YM, Hansen B, Osborne TN, Okoro GC, Speights KM, Fouad MN.	Excluded	Title
Confronting COVID-19 in under-resourced, African American neighborhoods: a qualitative study examining community member and stakeholders' perceptions.	Bateman LB, Schoenberger YM, Hansen B, Osborne TN, Okoro GC, Speights KM, Fouad MN	Excluded	Title
Confronting one's vulnerability - patients with chest pain participating in a high-intensity exercise programme	Røysland IØ, Friberg F, Støre Brinchmann B, Nordeide Svello S, Valborgland T, Larsen AI	Excluded	Title
Connecting and reconnecting to a community, with a sense of belonging - Exploring Aboriginal Elders' perspectives of engaging in a physical activity program.	Gidgup MJR, Kickett M, Hill KD, Francis-Coad J, Weselman T, Coombes J, Ivers R, Bowser N, Palacios V, Hill AM.	Excluded	Title
Considerations for developing and implementing an online community-based exercise intervention with adults living with HIV: a qualitative study	Lau B, Sharma I, Manku S, Kobylianski J, Wong LY, Ibáñez-Carrasco F, Carusone SC, O'Brien KK.	Excluded	Title
Considerations for developing and implementing an online community-based exercise intervention with adults living with HIV: a qualitative study.	Lau B, Sharma I, Manku S, Kobylianski J, Wong LY, Ibáñez-Carrasco F, Carusone SC, O'Brien KK	Excluded	Title
Considerations for Individual-Level Versus Whole-School Physical Activity Interventions: Stakeholder Perspectives.	Tibbitts, B., Willis, K., Reid, T., Sebire, S. J., Campbell, R., Kipping, R. R., Kandiyali, R., & Jago, R.	Excluded	Title
Considerations for Individual-Level Versus Whole-School Physical Activity Interventions: Stakeholder Perspectives.	Tibbitts B, Willis K, Reid T, Sebire SJ, Campbell R, Kipping RR, Kandiyali R, Jago R	Excluded	Title
Considerations for Individual-Level Versus Whole-School Physical Activity Interventions: Stakeholder Perspectives.	Tibbitts B, Willis K, Reid T, Sebire SJ, Campbell R, Kipping RR, Kandiyali R, Jago R	Excluded	Title
Considering J.Lo and Ugly Betty: a qualitative examination of risk factors and prevention targets for body dissatisfaction, eating disorders, and obesity in young Latina women	Franko DL, Coen EJ, Roehrig JP, Rodgers RF, Jenkins A, Lovering ME, Dela Cruz S	Excluded	Title
Constraints and facilitators to participation in physical activity in teenagers with Developmental Co-ordination Disorder: an exploratory interview study.	Barnett AL, Dawes H, Wilmut K	Excluded	Title
Consulting with children in the development of self-efficacy and recall tools related to nutrition and physical activity.	Lassetter JH, Ray G, Driessnack M, Williams M.	Excluded	Title
Consumer Engagement in Mobile Application (App) Interventions Focused on Supporting Infant Feeding Practices	Taki S, Russell CG, Wen LM, Laws RA, Campbell K, et al.	Excluded	Title
Consumers' body image expressions: Reflection of a Snow White or an Evil Queen	Wagner R, Singh S	Excluded	Title
Content analysis of motivational counseling calls targeting obesity-related behaviors among postpartum women.	Price SN, McDonald J, Oken E, Haines J, Gillman MW, Taveras EM	Excluded	Duplicate
Content analysis of motivational counseling calls targeting obesity-related behaviors among postpartum women.	Price SN, McDonald J, Oken E, Haines J, Gillman MW, Taveras EM	Excluded	Title
Content and Feature Preferences for a Physical Activity App for Adults With Physical Disabilities: Focus Group Study	Olsen SH, Saperstein SL, Gold RS	Excluded	Title
Content Comparison of Aquatic Therapy Outcome Measures for Children with Neuromuscular and Neurodevelopmental Disorders	Güeita-Rodríguez J, Florencio LL, Arias-Buría JL, Lambeck J, et al.	Excluded	Title
Contexts, Mechanisms, and Outcomes That Matter in Dutch Community-Based Physical Activity Programs Targeting Socially Vulnerable Groups	Herens M, Wagemakers A, Vaandrager L, van Ophem J, Koelen M	Excluded	Title
Contextual Factors in the Health of People With Serious Mental Illness.	Cabassa LJ, Siantz E, Nicasio A, Guarnaccia P, Lewis-Fernández R	Excluded	Title
Contextual Factors in the Health of People With Serious Mental Illness.	Cabassa LJ, Siantz E, Nicasio A, Guarnaccia P, Lewis-Fernández R	Excluded	Title
Contextual factors influencing readiness for dissemination of obesity prevention programs and policies	Dreisinger ML, Boland EM, Filler CD, Baker EA, Hessel AS, Brownson RC	Excluded	Title
Contextualizing the experiences of Black pregnant women during the COVID-19 pandemic: 'It's been a lonely ride'	Dahl, Alicia A.; Yada, Farida N.; Butts, Shanika Jerger; Tolley, Annalise; Hirsch, Sophie; Lalgondar, Priyanka; Wilson, Kala S.; Shade, Lindsay	Excluded	Title
Contextually appropriate tools and solutions to facilitate healthy eating identified by people with type 2 diabetes.	Archundia Herrera MC, Campbell-Scherer DL, Bell RC, Chan CB.	Excluded	Title
Contextually Appropriate Tools and Solutions to Facilitate Healthy Eating Identified by People with Type 2 Diabetes.	Archundia Herrera MC, Campbell-Scherer DL, Bell RC, Chan CB	Excluded	Title
Contingency management for individuals with chronic health conditions: A systematic review and meta-analysis of randomized controlled trials.	Ellis JD, Struble CA, Fodor MC, Cairncross M, Lundahl LH, Ledgerwood DM.	Excluded	Title
Contradictions in digital health engagement: An activity tracker's ambiguous influence on vulnerable young adults' engagement in own health.	Kanstrup AM, Bertelsen P, Jensen MB.	Excluded	Title
Contradictions in digital health engagement: An activity tracker's ambiguous influence on vulnerable young adults' engagement in own health.	Kanstrup AM, Bertelsen P, Jensen MB.	Excluded	Title
Contributing factors of obesity among stressed adolescents.	Tajik E, Zulkefli NA, Baharom A, Minhat HS, Latiff LA.	Excluded	Title
Contributors to childhood obesity in Iran: the views of parents and school staff	Mohammadpour-Ahranjani B, Pallan MJ, Rashidi A, Adab P	Excluded	Title
Convalescence after laparoscopic inguinal hernia repair: a qualitative systematic review.	Tolver MA, Rosenberg J, Bisgaard T	Excluded	Title
Conversational Physical Activity Coaches for Spanish and English Speaking Women: A User Design Study	Figueroa CA, Luo TC, Jacobo A, Munoz A, Manuel M, Chan D, Canny J, Aguilera A	Excluded	Title
Cooking, healthy eating, fitness and fun (CHEFFs): qualitative evaluation of a nutrition education program for children living at urban family homeless shelters	Rodriguez J, Applebaum J, Stephenson-Hunter C, Tinio A, Shapiro A	Excluded	Title
Cooks training for Faith, Activity, and Nutrition project with AME churches in SC	Condrasky, Margaret D.; Baruth, Meghan; Wilcox, Sara; Carter, Chad; Jordan, Jeannette F.	Excluded	Title
Cooperative planning in childcare centers to improve physical activity: a qualitative investigation of directors' perspectives.	Müller, C., & Hassel, H.	Excluded	Title
Cooperative planning in childcare centers to improve physical activity: a qualitative investigation of directors' perspectives.	Müller C, Hassel H	Excluded	Title
Coordination processes in partnerships between German governmental organizations and German sports federations in jointly implemented SDP projects	Schreiner L, Kastrup V, Mayer J	Excluded	Title
Coping Strategies and Social Support in a Mobile Phone Chat App Designed to Support Smoking Cessation: Qualitative Analysis	Granado-Font E, Ferré-Grau C, Rey-Reñones C, Pons-Vigués M, Pujol Ribera E, Berenguera A, Barrera-Uriarte ML, Basora J, Valverde-Trillo A, Duch J, Flores-Mateo G	Excluded	Title
Coping with cognitive impairment and dementia: Rural caregivers' perspectives.	Branger C, Burton R, O'Connell ME, Stewart N, Morgan D	Excluded	Title
Coping with everyday life and physical activity in the aftermath of an acute pulmonary embolism: A qualitative study exploring patients' perceptions and coping strategies.	Rolving, N., Brocki, B. C., & Andreasen, J.	Excluded	Title
Coping with everyday life and physical activity in the aftermath of an acute pulmonary embolism: A qualitative study exploring patients' perceptions and coping strategies.	Rolving N, Brocki BC, Andreasen J	Excluded	Title
Coping with everyday life and physical activity in the aftermath of an acute pulmonary embolism: A qualitative study exploring patients' perceptions and coping strategies.	Rolving N, Brocki BC, Andreasen J	Excluded	Title
Coproducing a physical activity referral scheme in Germany: a qualitative analysis of stakeholder experiences.	Klamroth S, Mino E, Naber I, Weissenfels A, Geidl W, Gelius P, Abu-Omar K, Pfeifer K	Excluded	Title
Corporate political activity of baby food companies in Thailand	Cetthakrikul N, Baker P, Banwell C, Kelly M, Smith J	Excluded	Title
Correction to: Overweight adolescents' views on physical activity - experiences of participants in an internet-based intervention: a qualitative study	Sundar TKB, Løndal K, Lagerløv P, Glavin K, Helseth S	Excluded	Title
Correction: Motivating factors for physical activity participation among individuals with chronic obstructive pulmonary disease: A qualitative study applying the motivation, opportunity, and ability model.	Liao Y, Yu J, Zhan Y, Liu Y, Zhou Y, Wang H, Liu X, Wang W, Ma Y, Lan F	Excluded	Title
Correction: Physical activity and mental health experiences of people living with long term conditions during COVID-19 pandemic: A qualitative study.	Ambrosio L, Morris J, Lambrick D, Faulkner J, Compton E, Portillo MC	Excluded	Title
Correlates of Physical Activity Engagement among Pregnant Women with Overweight and Obesity	Donofry SD, Germeroth LJ, Kolko Conlon RP, Venditti EM, Levine MD	Excluded	Duplicate
Correlates of Physical Activity Engagement among Pregnant Women with Overweight and Obesity.	Donofry SD, Germeroth LJ, Kolko Conlon RP, Venditti EM, Levine MD.	Excluded	Title
Correlates of Physical Activity Engagement among Pregnant Women with Overweight and Obesity	Donofry SD, Germeroth LJ, Kolko Conlon RP, Venditti EM, Levine MD.	Excluded	Abstract
Correlates, facilitators and barriers of physical activity among primary care patients with prediabetes in Singapore - a mixed methods approach	Lim RBT, Wee WK, For WC, Ananthanarayanan JA, Soh YH, Goh LML, Tham DKT, Wong ML	Excluded	Title
Corrigendum to "Barriers to physical activity participation in colorectal cancer patients during chemotherapy treatment: A qualitative study"	Romero-Elías M, Beltrán-Carrillo VJ, González-Cutre D, Jiménez-Loaisa A	Excluded	Title
Corrigendum to: Older adults' experiences of a community wellness program (Connect 60+) that focused on physical activity and social connections: a qualitative exploratory study	Weselman T, Naseri C, Vaz S, Beilby J, Garswood L, O'Connell H, Hill AM	Excluded	Title
Corrigendum: Hard work, long hours, and Singaporean young adults' health-A qualitative study	Leu J, Rebello SA, Sargent GM, Kelly M, Banwell C	Excluded	Title
Cost-effectiveness of preventing weight gain and obesity: what we know and what we need to know	Gandjour A	Excluded	Title
Counselling on physical activity in Danish antenatal care: A qualitative study of experiences from both the pregnant woman's and the care provider's perspective	Brændstrup N, Damm P, Sørensen T, Petersen M, Kjeldsberg S, Bjørnerem A	Excluded	Title
COVID-19 as 'Game Changer' for the Physical Activity and Mental Well-Being of Augmented Reality Game Players During the Pandemic: Mixed Methods Survey Study	Ellis LA, Lee MD, Ijaz K, Smith J, Braithwaite J, Yin K	Excluded	Title
COVID-19 Implications on Worksite Wellness Programming	Underwood RA, Wood AR, Wood RJ, Broussard RB, Broyles ST	Excluded	Title
COVID-19 in the Community: Changes to Women's Mental Health, Financial Security, and Physical Activity.	Zimmerman ME, Hart LJ, Medrano P, Piccone C, Ramirez DM, Huggins LKL, Sotres-Alvarez D, Fish LJ, Østbye T, Holliday KM.	Excluded	Title
COVID-19 lockdown disrupts support networks integral to maintaining foot health: a mixed-methods study.	Cherry L, Gates L, Culliford D, Walker-Bone K, Portillo MC.	Excluded	Title
COVID-19 pandemic and changes in children's physical activity in a rural US community: a mixed methods study	Kellstedt DK, Essay AM, Schenkelberg MA, Rosen MS, Von Seggern MJ, Idoate R, Welk GJ, Rosenkranz RR, Dzewaltowski DA	Excluded	Title
COVID-19 pandemic and changes in children's physical activity in a rural US community: a mixed methods study.		Excluded	Title
COVID-19 restrictions increased perceptions of social isolation for older people discharged home after rehabilitation: A mixed-methods study	Hogan G, Taylor NF, Robins L, Callisaya ML, Snowdon M, Moran C, Snowdon DA	Excluded	Title
COVID-19 Stressors for Hispanic/Latino Patients with Type 2 Diabetes: A Qualitative Study	Williams MS, Cigaran E, Martinez S, Marino J, Barbero P, Myers AK, DiClemente RJ, Goris N, Gomez VC, et al.	Excluded	Title
COVID-19 triggered a physically active lifestyle of people with cardiovascular diseases	Krczal E, Hyll W	Excluded	Title
COVID-19: Assessing the impact of lockdown on recreational athletes	Martin AM, Champ F, Franklin Z.	Excluded	Title
COVID-19: Assessing the impact of lockdown on recreational athletes.	Martin AM, Champ F, Franklin Z	Excluded	Title
COVID-19's impact on a community-based physical activity program for adults with moderate-to-severe TBI.	Quilico EL, Wilkinson S, Bédard E, Duncan LR, Sweet SN, Swaine BR, Colantonio A.	Excluded	Title
Creating a balance between breathing and viability: experiences of well-being when living with chronic obstructive pulmonary disease	Stridsman C, Zingmark K, Lindberg A, Skär L	Excluded	Title
Creating a Physical Activity Self-Report Form for Youth Using Rasch Methodology	DiStefano C, Pate R, McIver K, Dowda M, Beets M, Murrie D	Excluded	Title
Creating a Physical Activity Self-Report Form for Youth Using Rasch Methodology	DiStefano C, Pate R, McIver K, Dowda M, Beets M, Murrie D	Excluded	Title
Creating a social movement to engage communities in physical activity: A mixed methods study of motivations to engagement	Harris M, Crone D, Hughes S, Bird W	Excluded	Title
Creating an upward spiral: A qualitative study of caregivers' experience of participating in a structured physical activity programme.	Cuthbert CA, Culos-Reed SN, King-Shier K, Ruether JD, Bischoff MB, Tapp DM.	Excluded	Title
Creating an upward spiral: A qualitative study of caregivers' experience of participating in a structured physical activity programme.	Cuthbert CA, Culos-Reed SN, King-Shier K, Ruether JD, Bischoff MB, Tapp DM.	Excluded	Title
Creating an upward spiral: A qualitative study of caregivers' experience of participating in a structured physical activity programme.	Cuthbert CA, Culos-Reed SN, King-Shier K, Ruether JD, Bischoff MB, Tapp DM.	Excluded	Title
Creating healthy eating and active environments in early learning settings: protocol of the CHEERS eHealth intervention study	Lafave LMZ, Hayek J, Webster AD, McConnell C	Excluded	Title
Creating Supportive Breastfeeding Policies in Early Childhood Education Programs: A Qualitative Study from a Multi-Site Intervention.	Calloway EE, Stern KL, Schober DJ, Yaroch AL	Excluded	Title
Crime and Physical Activity: Development of a Conceptual Framework and Measures.	Patch CM, Roman CG, Conway TL, Taylor RB, Gavand KA, Saelens BE, Adams MA, Cain KL, Engelberg JK, Mayes L, Roesch SC, Sallis JF.	Excluded	Title
Crime, fear of crime and mental health: synthesis of theory and systematic reviews of interventions and qualitative evidence	Lorenc T, Petticrew M, Whitehead M, Neary D, Clayton S, Wright K, Thomson H, Cummins S, Sowden A, Renton A	Excluded	Title
Crime, physical activity and outdoor recreation among Latino adolescents in Chicago	Shinew KJ, Stodolska M, Roman CG, Yahner J	Excluded	Title
Critical Appraisal of Qualitative Studies of Muslim Females' Perceptions of Physical Activity Barriers and Facilitators	Kahan D	Excluded	Title
Critical factors influencing the decision to enroll in a physical activity intervention among a predominant group of adults with spinal cord injury: a grounded theory study.	Lai BW, Rimmer JH, Yates A, Jeter A, Young HJ, Thirumalai M, Mehta T, Wilroy J.	Excluded	Title
Critical Feminist Service-Learning: A Physical Activity Program in a Woman's Prison.	Hinojosa-Alcalde I, Soler S.	Excluded	Title
Critical Feminist Service-Learning: A Physical Activity Program in a Woman's Prison.	Hinojosa-Alcalde I, Soler S.	Excluded	Title
Critical success factors for physical activity promotion through community partnerships	Lucidarme S, Marlier M, Cardon G, De Bourdeaudhuij I, Willem A	Excluded	Title
Cross-country adaptation and feasibility of an evidence-based resistance training intervention in the school setting	Hartman CR, Lubans DR, Christiansen LB	Excluded	Title
Cross-Cultural Adaptation of the Compendium of Physical Activity: Thai Translation and Content Validity	Jalayondeja C, Jalayondeja W, Vachalathiti R, Bovonsunthonchai S, Sakulsriprasert P, Kaewkhuntee W, Bunprajun T, Upiriyasakul R	Excluded	Title
Cross-cultural adaptation, translation and reliability tests of the Danish version of the Pregnancy Exercise Self-Efficacy Scale	Bendix EJ, Holmberg Krøner F, de Place Knudsen S, Bendix JM, Molsted S	Excluded	Title
Cross-Jurisdictional Resource Sharing in Local Health Departments: Implications for Services, Quality, and Cost	Humphries DL, Hyde J, Hahn E, Atherly A, O'Keefe E, Wilkinson G, Eckhouse S, Huleatt S, Wong S, Kertanis J	Excluded	Title
Cross-sectional study protocol for the Arabic Healthy Weight Project promoting active living and healthy eating among Arabic-speaking communities in South Western Sydney.	Kovai V, Arjunan P, Weber D, Rooney J, Jalaludin B, Wardle K, Williams M	Excluded	Title
Cross-sectional study protocol for the Arabic Healthy Weight Project promoting active living and healthy eating among Arabic-speaking communities in South Western Sydney.	Kovai V, Arjunan P, Weber D, Rooney J, Jalaludin B, Wardle K, Williams M	Excluded	Title
Cross-sectional survey on researchers' experience in using accelerometers in health-related studies	Albrecht BM, Flaßkamp FT, Koster A, Eskofier BM, Bammann K	Excluded	Title
Cross-sector co-creation of a community-based physical activity program for breast cancer survivors in Colombia	Verloigne M, De Bourdeaudhuij I, Tanghe A, D'Hondt E, Theuwis L, Vansteenkiste M, Deforche B.	Excluded	Title
Cross-sector co-creation of a community-based physical activity program for breast cancer survivors in Colombia.	Rubio MA, Mosquera D, Blanco M, Montes F, Finck C, Duval M, Trillos C, Jaramillo AM, Rosas LG, King AC, Sarmiento OL	Excluded	Title
Cross-sectoral rehabilitation intervention for patients with intermittent claudication versus usual care for patients in non-operative management - the CIPIC Rehab Study: study protocol for a randomised controlled trial	Siercke M, Jørgensen LP, Missel M, Thygesen LC, Blach PP, Sillesen H, Berg SK	Excluded	Title
CrossFit Motivates a 41-Year-Old Obese Man to Change His Lifestyle and Achieve Long-Term Health Improvements: A Case Report	Brandt T, Schinköthe T, Schmidt A	Excluded	Title
Cultural adaptation of a children's weight management programme: Child weigHt mANaGement for Ethnically diverse communities (CHANGE) study	Pallan M, Griffin T, Hurley K, Lancashire E, Blissett J, Frew E, Gill P, Griffith L, Jolly K, McGee E, Parry J, Thompson JL, Adab P	Excluded	Title
Cultural adaptation of self-management of type 2 diabetes in Saudi Arabia (qualitative study)	Al Slamah T, Nicholl BI, Alslail FY, Harris L, Melville CA, Kinnear D	Excluded	Title
Cultural Background and Societal Influence on Coping Strategies for Physical Activity Among Immigrant Women	Jörgensdotter Wegnelius C, Petersson EL	Excluded	Title
Cultural Beliefs, Perceptions, and Practices of Young Adult Offspring of African Immigrants Regarding Healthy Eating and Activity	Jakub KE, Turk MT, Fapohunda A, Zoucha R	Excluded	Title
Cultural Challenges to Weight Management: A Qualitative Study of Saudi Women's Experiences	Alissa NA	Excluded	Title
Cultural experiences of student and new-graduate dietitians in the Gomeroi gaaynggal ArtsHealth program	Rae K, Bohringer E, Ashman A, Brown L, Collins C	Excluded	Title
Cultural food practices and sources of nutrition information among pregnant and postpartum migrant women from low- and middle-income countries residing in high income countries: A systematic review	Olajide BR, van der Pligt P, McKay FH	Excluded	Title
Cultural hair practices, physical activity, and obesity among urban African-American girls	Bowen F, O'Brien-Richardson P.	Excluded	Title
Cultural Influences on Childhood Obesity in Ethnic Minorities: A Qualitative Systematic Review	Chatham RE, Mixer SJ	Excluded	Title
Cultural influences on physical activity and exercise beliefs in patients with chronic kidney disease: 'The Culture-CKD Study'-a qualitative study	Mayes, J., Castle, E. M., Greenwood, J., Ormandy, P., Howe, P. D., & Greenwood, S. A.	Excluded	Abstract
Culture and healthy lifestyles: a qualitative exploration of the role of food and physical activity in three urban Australian Indigenous communities.	Crowe R, Stanley R, Probst Y, McMahon A.	Excluded	Title
Culture X: Addressing barriers to physical activity in Samoa	Heard EM, Auvaa L, Conway BA	Excluded	Title
Customizing Health Recommendations About Physical Activity During Pregnancy: A Qualitative Study Among Practitioners in France	Schuft, L., Sauvegrain, P., & Delotte, J.	Excluded	Title
Cycling in the city: an in-depth examination of bicycle lane use in a low-income urban neighborhood.	Noyes P, Fung L, Lee KK, Grimshaw VE, Karpati A, DiGrande L	Excluded	Title
Cycling Through Cancer: Exploring Childhood Cancer Survivors' Experiences of Well- and Ill-Being	Burke SM, Brunet J, Wurz A, Butler C, Utley A	Excluded	Title
Daily associations between sleep and physical activity: A systematic review and meta-analysis	Atoui S, Chevance G, Romain AJ, Kingsbury C, Lachance JP, Bernard P	Excluded	Title
Daily steps and all-cause mortality: An umbrella review and meta-analysis.	Rodríguez-Gutiérrez E, Torres-Costoso A, Del Pozo Cruz B, de Arenas-Arroyo SN, Pascual-Morena C, Bizzozero-Peroni B, Martínez-Vizcaíno V	Excluded	Title
Dance and Hometown Associations are Promising Strategies to Improve Physical Activity Participation Among US Nigerian Transnational Immigrants	Ibe-Lamberts K, Tshiswaka DI, Onyenekwu I, Schwingel A, Iwelunmor J	Excluded	Title
Dance Dance "Cultural" Revolution: Tailoring a Physical Activity Intervention for South Asian Children	Banga Y, Azhar A, Sandhu H, Tang TS	Excluded	Title
Dance for Health: the impact of creative dance sessions on older people in an acute hospital setting.	Bungay H, Hughes S, Jacobs C, Zhang J.	Excluded	Title
Dance for Health: the impact of creative dance sessions on older people in an acute hospital setting.	Bungay H, Hughes S, Jacobs C, Zhang J	Excluded	Title
Dance for Health: The perceptions of healthcare professionals of the impact of music and movement sessions for older people in acute hospital settings.	Bungay H, Jacobs C.	Excluded	Title
Dance for Health: The perceptions of healthcare professionals of the impact of music and movement sessions for older people in acute hospital settings.	Bungay H, Jacobs C.	Excluded	Title
Dance is more than therapy: Qualitative analysis on therapeutic dancing classes for Parkinson's	Rocha PA, Slade SC, McClelland J, Morris ME	Excluded	Title
Deciphering Dichos for Nutrition and Health Discussion: A Qualitative Study Among Men of Mexican Origin With or At-Risk of Type 2 Diabetes.	Miranda A, Sánchez C, Garcia DO, Gonzalez L, Guevara D, Garcia P, Bravo S, Warren C.	Excluded	Title
Deciphering Dichos for Nutrition and Health Discussion: A Qualitative Study Among Men of Mexican Origin With or At-Risk of Type 2 Diabetes.	Miranda A, Sánchez C, Garcia DO, Gonzalez L, Guevara D, Garcia P, Bravo S, Warren C.	Excluded	Title
Decision-Making Around COVID-19 Public Health Measures Among Persons with Rheumatoid Arthritis	Leese J, Therrien S, Ramachandran S, Backman CL, Ma JK, Koehn CL, et al.	Excluded	Title
Decision-making for active living infrastructure in new communities: a qualitative study in England	Le Gouais A, Foley L, Ogilvie D, Guell C	Excluded	Title
Deconditioning in people living with dementia during the COVID-19 pandemic: qualitative study from the Promoting Activity, Independence and Stability in Early Dementia (PrAISED) process evaluation	Di Lorito C, Masud T, Gladman J, Godfrey M, Dunlop M, Bosco A, Harwood RH	Excluded	Title
Decrease in physical activity and weight gain during quarantine COVID-19	Romanov VN, Kirienkova VM, Volodina YA, Stochik AA	Excluded	Title
Defining the scope and content of mental health guidelines for community sport in Australia	Liddelow C, Schweickle MJ, Sutcliffe JT, Swann C, Keegan R, Rice S, Okely A, Vella SA	Excluded	Title
Defining Valid Activity Monitor Data: A Multimethod Analysis of Weight-Loss Intervention Participants' Barriers to Wear and First 100 Days of Physical Activity	Orstad SL, Gerchow L, Patel NR, Reddy M, Hernandez C, Wilson DK, Jay M.	Excluded	Title
Defining Valid Activity Monitor Data: A Multimethod Analysis of Weight-Loss Intervention Participants' Barriers to Wear and First 100 Days of Physical Activity	Orstad SL, Gerchow L, Patel NR, Reddy M, Hernandez C, Wilson DK, Jay M.	Excluded	Title
Defining Valid Activity Monitor Data: A Multimethod Analysis of Weight-Loss Intervention Participants' Barriers to Wear and First 100 Days of Physical Activity.	Orstad SL, Gerchow L, Patel NR, Reddy M, Hernandez C, Wilson DK, Jay M	Excluded	Title
Definition of nutritionally qualitative categorizing (proto)nutritypes and a pilot quantitative nutrimeter for mirroring nutritional well-being based on a quality of life health-related questionnaire	de Cuevillas B, Álvarez Álvarez I, Cuervo M, Fernández Montero A, Navas Carretero S, Martínez JA	Excluded	Title
Delirium management: Let's get physical? A systematic review and meta-analysis.	Haley MN, Casey P, Kane RY, Dārziņš P, Lawler K	Excluded	Title
Delirium management: Let's get physical? A systematic review and meta-analysis.	Haley MN, Casey P, Kane RY, Dārziņš P, Lawler K	Excluded	Title
Delivering men's health interventions in English Premier League football clubs: key design characteristics.	Pringle A, Zwolinsky S, McKenna J, Daly-Smith A, Robertson S, White A	Excluded	Title
Delivering Opportunistic Behavior Change Interventions: a Systematic Review of Systematic Reviews	Keyworth C, Epton T, Goldthorpe J, Calam R, Armitage CJ	Excluded	Title
Delivering Physical Activity Recommendations in Daily Clinical Cancer Care: An Observational Interview Study in Prostate Cancer Out-Patient Clinics Using an Empirical Ethics of Care Approach.	Ladefoged Kopp Schmidt M, Østergren P, Cormie P, Sønksen J, Midtgaard J.	Excluded	Title
Delivery and Receipt of a Self-Determination-Theory-Based Extracurricular Physical Activity Intervention: Exploring Theoretical Fidelity in Action 3:30	Sebire SJ, Edwards MJ, Fox KR, Davies B, Banfield K, Wood L, Jago R	Excluded	Title
Demographic variations in observed energy expenditure across park activity areas.	Besenyi GM, Kaczynski AT, Wilhelm Stanis SA, Vaughan KB.	Excluded	Title
Demographic variations in observed energy expenditure across park activity areas.	Besenyi GM, Kaczynski AT, Wilhelm Stanis SA, Vaughan KB	Excluded	Title
Demonstration and manifestation of self-determination and illness resistance--a qualitative study of long-term maintenance of physical activity in posttreatment cancer survivors	Midtgaard J, Røssell K, Christensen JF, Uth J, Adamsen L, Rørth M	Excluded	Title
Depression, childhood trauma, and physical activity in older Indigenous Australians.	Rowland G, Hindman E, Hassmén P, Radford K, Draper B, Cumming R, Daylight G, Garvey G, Delbaere K, Broe T.	Excluded	Title
Describing High School Stakeholders' Preferences for a Return-to-School Framework Following Concussion	Shepherd HA, Heming E, Reed N, Caron JG, Yeates KO, Emery CA	Excluded	Title
Describing South Carolina Public School Administrators' Perceptions and Experiences Related to School-Based Interventions and Strategies to Promote Healthy Physical Activity and Eating Behaviors: A Qualitative Study.	Camp-Spivey LJ, Newman SD, Stevens RN, Nichols M.	Excluded	Title
Describing Supportive Care Programming Access and Comfort Gathering through the COVID-19 Pandemic: An Observational Mixed Methods Study with Adults Affected by Cancer	Wurz A, Janzen A, Ellis K, Lesser I, Arshad N	Excluded	Title
Design and Baseline Characteristics of the PODOSA (Prevention of Diabetes & Obesity in South Asians) Trial: A Cluster, Randomised Lifestyle Intervention in Indian and Pakistani Adults with Impaired Glycaemia at High Risk of Developing Type 2 Diabetes	Douglas A, Bhopal RS, Bhopal R, Forbes JF, Gill JM, McKnight J, Murray G, Sattar N, Sharma A, Wallia S, Wild S, Sheikh A.	Excluded	Title
Design and baseline characteristics of the PODOSA (Prevention of Diabetes & Obesity in South Asians) trial: a cluster, randomized lifestyle intervention in Indian and Pakistani adults with impaired glycaemia at high risk of developing type 2 diabetes.	Douglas A, Bhopal RS, Bhopal R, Forbes JF, Gill JM, McKnight J, Murray G, Sattar N, Sharma A, Wallia S, Wild S, Sheikh A	Excluded	Title
Design and Development of a Digital Weight Management Intervention (ToDAy)	Shoneye CL, Mullan B, Begley A, Pollard CM, Jancey J, Kerr DA	Excluded	Title
Design and evaluation of a coalition-led obesity initiative to promote healthy eating and physical activity in low-income, ethnically diverse communities: the Go! Austin/Vamos! Austin initiative.	van den Berg A, Nielsen A, Akhavan N, Pulido CL, Basu S, Hussaini A, Jovanovic C, Janda K, Denis L, Ranjit N.	Excluded	Title
Design and psychometrics evaluation of Adolescent Physical Literacy Questionnaire (APLQ﻿﻿).	Mohammadzadeh M, Sheikh M, Houminiyan Sharif Abadi D, Bagherzadeh F, Kazemnejad A	Excluded	Title
Design and psychometrics evaluation of Adolescent Physical Literacy Questionnaire (APLQ).	Mohammadzadeh M, Sheikh M, Houminiyan Sharif Abadi D, Bagherzadeh F, Kazemnejad A	Excluded	Title
Design and Validation of an Observational Instrument for the Technical-Tactical Actions in Singles Tennis	Torres-Luque G, Fernández-García ÁI, Cabello-Manrique D, Giménez-Egido JM, Ortega-Toro E	Excluded	Title
Design Features Associated With Engagement in Mobile Health Physical Activity Interventions Among Youth: Systematic Review of Qualitative and Quantitative Studies.	Schwarz A, Winkens LHH, de Vet E, Ossendrijver D, Bouwsema K, Simons M.	Excluded	Title
Design Features Associated With Engagement in Mobile Health Physical Activity Interventions Among Youth: Systematic Review of Qualitative and Quantitative Studies.	Schwarz A, Winkens LHH, de Vet E, Ossendrijver D, Bouwsema K, Simons M.	Excluded	Title
Design of a website on nutrition and physical activity for adolescents: results from formative research	Thompson D, Cullen KW, Boushey C, Konzelmann K	Excluded	Title
Design, development, and feasibility of a spanish-language cancer survivor support group	Ceballos RM, Molina Y, Malen RC, Ibarra G, Escareño M, et al.	Excluded	Title
Design, implementation and evaluation of an intervention based on a social cognitive theory of physical activity and nutritional behaviors in middle-aged people at the risk of coronary artery disease in Bandar Abbas: A study protocol.	Rad RE, Hosseini Z, Mohseni S, Mohammadi M, Nikparvar M, Aghamolaei T	Excluded	Title
Design, Validation, and Reliability of an Observation Instrument for Technical and Tactical Actions of the Offense Phase in Soccer.	Ortega-Toro E, García-Angulo A, Giménez-Egido JM, García-Angulo FJ, Palao JM.	Excluded	Title
Design, Validation, and Reliability of an Observation Instrument for Technical and Tactical Actions of the Offense Phase in Soccer.	Ortega-Toro E, García-Angulo A, Giménez-Egido JM, García-Angulo FJ, Palao JM.	Excluded	Title
Designing a comprehensive Non-Communicable Diseases (NCD) programme for hypertension and diabetes	Jayanna K, Swaroop N, Kar A, Ramanaik S, Pati MK, Pujar A, Rai P, Chitrapu S, Patil G, Aggarwal P, Saksena S, Madegowda H, Rekha S, Mohan HL	Excluded	Title
Designing a Culturally Appropriate Visually Enhanced Low-Text Mobile Health App Promoting Physical Activity for Latinos	Bender MS, Martinez S, Kennedy C	Excluded	Title
Designing a Dyad-Based Digital Health Intervention to Reduce Sedentary Time in Black Breast Cancer Survivors and Their First-degree Relatives: Human-Centered Design Study	Blazey, Meghan; Marinac, Catherine; Whiteley, Jessica; Peterson, Sarah; White, Karen Burns; Jacques, Cathyanah; Lam, Helen; Halpenny, Barbara; Patel, Shree; Lamothe, Raymond; Wright, Julie	Excluded	Title
Designing a physical activity intervention for children with asthma: a qualitative study of the views of healthcare professionals, parents and children with asthma.	Jago R, Searle A, Henderson AJ, Turner KM	Excluded	Title
Designing a physical activity intervention for children with asthma: a qualitative study of the views of healthcare professionals, parents, and children with asthma.	Jago, R., Searle, A., Henderson, A. J., & Turner, K. M.	Excluded	Title
Designing a physical activity parenting course: parental views on recruitment, content and delivery	Jago R, Steeds JK, Bentley GF, Sebire SJ, Lucas PJ, Fox KR, Stewart-Brown S, Turner KM	Excluded	Title
Designing Activating Schoolyards: Seen from the Girls' Viewpoint	Pawlowski CS, Veitch J, Andersen HB, Ridgers ND	Excluded	Title
Designing Affordances for Health-Enhancing Physical Activity and Exercise in Sedentary Individuals.	Davids K, Araújo D, Brymer E	Excluded	Title
Designing Age-Friendly Communities: Exploring Qualitative Perspectives on Urban Green Spaces and Ageing in Two Indian Megacities.	Adlakha D, Chandra M, Krishna M, Smith L, Tully MA.	Excluded	Title
Designing Age-Friendly Communities: Exploring Qualitative Perspectives on Urban Green Spaces and Ageing in Two Indian Megacities.	Adlakha D, Chandra M, Krishna M, Smith L, Tully MA	Excluded	Title
Designing Ambient Narrative-Based Interfaces to Reflect and Motivate Physical Activity.	Murnane EL, Jiang X, Kong A, Park M, Shi W, Soohoo C, Vink L, Xia I, Xin Y, Yang-Sammataro J, Young G, Zhi J, Moya P, Landay JA	Excluded	Title
Designing an acceptance model and using public health apps by Iranian users.	Ghalyan S, Heydarinejad S, Nouri R, Khatibi A.	Excluded	Title
Designing an acceptance model and using public health apps by Iranian users.	Ghalyan S, Heydarinejad S, Nouri R, Khatibi A	Excluded	Title
Designing an Adaptive Adolescent Physical Activity and Nutrition Intervention for COVID-19-Related Health Challenges: Formative Research Study.	Grimes A, Lightner JS, Pina K, Donis de Miranda ES, Meissen-Sebelius E, Shook RP, Hurley EA	Excluded	Title
Designing an intervention to help people with colorectal adenomas reduce intake of red and processed meat	Dowswell G, Ryan A, Taylor A, Daley A, Freemantle N, Brookes M, Jones J, Haslop R, Grimmett C, Cheng KK, Sue W	Excluded	Title
Designing and Evaluation of an Artistic Experience for the Development of Empathic Capacity: "Stepping into Others' Shoes"	Martínez-López de Castro R, Alvariñas-Villaverde M, Pino-Juste M, Domínguez-Lloria S	Excluded	Title
Designing Digital Health Technology to Support Patients Before and After Bariatric Surgery: Qualitative Study Exploring Patient Desires, Suggestions, and Reflections to Support Lifestyle Behavior Change	Robinson A, Husband A, Slight R, Slight SP	Excluded	Title
Designing more engaging computer-tailored physical activity behaviour change interventions for breast cancer survivors: lessons from the iMove More for Life study	Short CE, James EL, Rebar AL, Duncan MJ, Courneya KS, Plotnikoff RC, Crutzen R, Bidargaddi N, Vandelanotte C	Excluded	Title
Designing personal exercise monitoring employing multiple modes of delivery: implications from a qualitative study on heart rate monitoring.	Segerståhl K, Oinas-Kukkonen H	Excluded	Title
Designing physical activity interventions for women aged 50+: A qualitative study of participant perspectives	Wallbank G, Roussel N, Riley R, Ferris L, Attwood D, Cartwright S, Hughes L	Excluded	Did not fit criteria
Designing the Healthy Eating and Active Lifestyles for Diabetes (HEAL-D) self-management and support programme for UK African and Caribbean communities	Moore AP, Rivas CA, Stanton-Fay S, Harding S, Goff LM	Excluded	Title
Designing the Optimal Digital Health Intervention for Patients' Use Before and After Elective Orthopedic Surgery	Robinson A, Slight RD, Husband AK, Slight SP	Excluded	Title
Desired features of smartphone applications promoting physical activity.	Rabin C, Bock B.	Excluded	Title
Determinants and challenges in physical activity participation in families with children with high functioning autism spectrum disorders from a family systems perspective	Ayvazoglu NR, Kozub FM, Butera G, Murray MJ	Excluded	Title
Determinants and Strategies for Physical Activity Maintenance in Chronic Health Conditions: A Qualitative Study.	Scott, S. E., Breckon, J. D., Copeland, R. J., & Hutchison, A.	Excluded	Title
Determinants and Strategies for Physical Activity Maintenance in Chronic Health Conditions: A Qualitative Study.	Scott SE, Breckon JD, Copeland RJ, Hutchison A	Excluded	Title
Determinants and Strategies for Physical Activity Maintenance in Chronic Health Conditions: A Qualitative Study.	Scott SE, Breckon JD, Copeland RJ, Hutchison A	Excluded	Title
Determinants of adherence to antihypertensive treatment among patients attending a primary care clinic with limited medical armamentarium in Delhi, India: A qualitative study.	Basu S, Engtipi K, Kumar R	Excluded	Title
Determinants of caregiving grandparents' physical activity and sedentary behavior: a qualitative study using focus group discussions.	Vermote M, Deliens T, Deforche B, D'Hondt E	Excluded	Title
Determinants of Changes in Women's and Men's Physical Activity and Sedentary Behavior Across the Transition to Parenthood: A Focus Group Study	Versele V, Stok FM, Dieberger A, Deliens T, Aerenhouts D, Deforche B, Bogaerts A, Devlieger R, Clarys P.	Excluded	Title
Determinants of Changes in Women's and Men's Physical Activity and Sedentary Behavior across the Transition to Parenthood: A Focus Group Study.	Versele V, Stok FM, Dieberger A, Deliens T, Aerenhouts D, Deforche B, Bogaerts A, Devlieger R, Clarys P	Excluded	Duplicate
Determinants of Child Health Behaviors in a Disadvantaged Area from a Community Perspective: A Participatory Needs Assessment	Anselma M, Chinapaw MJM, Altenburg TM.	Excluded	Title
Determinants of Child Health Behaviors in a Disadvantaged Area from a Community Perspective: A Participatory Needs Assessment.	Anselma M, Chinapaw MJM, Altenburg TM	Excluded	Title
Determinants of collaborative practices in schools in promoting healthy eating and physical activity and role of the nurse in these practices	Bouchard MC, Gallagher F, St D, St-Cyr Tribble D	Excluded	Title
Determinants of dietary and physical activity behaviours among women of reproductive age in urban sub-Saharan Africa: a systematic review	Yiga P, Seghers J, Ogwok P, Matthys C	Excluded	Title
Determinants of dietary and physical activity behaviours among women of reproductive age in urban Uganda, a qualitative study.	Yiga P, Ogwok P, Achieng J, Auma MD, Seghers J, Matthys C.	Excluded	Title
Determinants Of Eating Habits And Physical Activity Among Female Students Of Government Schools Of Urban City Of Pakistan	Javaid F, Sheerani NL, Haider S, Anwar F, Azad M, Kumari P, Kanwal S, Kumar R	Excluded	Title
Determinants of engaging in sedentary behavior across the lifespan; lessons learned from two systematic reviews conducted within DEDIPAC	Brug J, Chinapaw M.	Excluded	Title
Determinants of engaging in sedentary behavior across the lifespan; lessons learned from two systematic reviews conducted within DEDIPAC.	Brug J, Chinapaw M	Excluded	Title
Determinants of exercise adherence and maintenance for cancer survivors: Implementation of a community-based group exercise program. A qualitative feasibility study	Ranes M, Wiestad TH, Thormodsen I, Arving C	Excluded	Title
Determinants of Food Choice in Athletes: A Systematic Scoping Review	Pelly FE, Thurecht RL, Slater G	Excluded	Title
Determinants of health and well-being in adolescents: Review of sex differences with a focus on boys	Mittmann G, Schrank B	Excluded	Title
Determinants of health-related lifestyles among university students	Aceijas C, Waldhäusl S, Lambert N, Cassar S, Bello-Corassa R	Excluded	Title
Determinants of healthful eating and physical activity among adolescents and young adults with type 1 diabetes in Qatar: A qualitative study	AlBurno H, Mercken L, de Vries H, Al Mohannadi D, Schneider F	Excluded	Title
Determinants of healthy ageing: a systematic review of contemporary literature	Abud T, Kounidas G, Martin KR, Werth M, Cooper K, Myint PK	Excluded	Title
Determinants of middle-school students asking parents for fruits and vegetables: a theory-based salient belief elicitation.	Middlestadt SE, Lederer AM, Smith NK, Doss D, Hung CL, Stevenson LD, Fly AD	Excluded	Title
Determinants of Non-Adherence to Exercise or Physical Activity in People with Metabolic Syndrome: A Mixed Methods Review	El Haddad L, Peiris CL, Taylor NF, McLean S	Excluded	Title
Determinants of Obesity in the Hispanic Preschool Population: An Integrative Review.	Innella N, Breitenstein S, Hamilton R, Reed M, McNaughton DB	Excluded	Title
Determinants of physical activity and sedentary behaviour in university students: a qualitative study using focus group discussions	Deliens T, Deforche B, De Bourdeaudhuij I, Clarys P	Excluded	Title
Determinants of physical activity commitment in adolescents and young adults with cancer: sociological protocol for a hospital-based mixed methods study (ETAPE-AJA).	Bruneau C, Perrin C, Bertrand A, Mongondry R, Marec-Berard P, Fervers B, Pérol O	Excluded	Title
Determinants of physical activity habit formation: a theory-based qualitative study among young adults	Avraham, R., Simon-Tuval, T., & Van Dijk, D.	Excluded	Abstract
Determinants of physical activity promotion in primary care from the patient perspective of people at risk of or living with chronic disease: A COM-B analysis	McGrath A, Lambe B, Matthews E, McDonnell K, Harrison M, Kehoe B	Excluded	Title
Determinants of post-migration changes in dietary and physical activity behaviours and implications for health promotion: Evidence from Australian residents of sub-Saharan African ancestry	Addo IY, Brener L, Asante AD, de Wit J	Excluded	Title
Determinants of sedentary behavior, motivation, barriers and strategies to reduce sitting time in older women: a qualitative investigation	Chastin SF, Fitzpatrick N, Andrews M, DiCroce N	Excluded	Title
Determinants of Z-Score of Bone Mineral Density among Premenopausal Saudi Females in Different Age Groups: A Cross Sectional Study.	Sultan I, Taha I, El Tarhouny S, Mohammed RA, Allah AMA, Al Nozha O, et al.	Excluded	Title
Determinants promoting and hindering physical activity in primary school children in Germany: a qualitative study with students, teachers and parents.	Sell L, Brandes B, Brandes M, Zeeb H, Busse H	Excluded	Title
Determining appropriate strategies for improving women's health promoting behaviours: using the nominal group technique	Baheiraei A, Mirghafourvand M, Mohammodi E, Mohammad-Alizadeh C, Nedjat S	Excluded	Title
Determining priority areas for health promotion amongst Australian professional sporting organisations	Guagliano JM, Hliounakis H, El Masri A, Kolt GS, George ES	Excluded	Title
Determining Research Priorities With Teen and Adult Congenital Heart Disease Patients: A Mixed-Methods Study	Keir M, Tarr C, McFadden C, Durupt G, Newman L, Balon Y, Prieur T, Patton DJ, Jenkins J, Alvarez N, Colbert J, Guron N, Reynolds S, Myers K	Excluded	Title
Developing a Complex Understanding of Physical Activity in Cardiometabolic Disease from Low-to-Middle-Income Countries-A Qualitative Systematic Review with Meta-Synthesis.	Heine, M., Badenhorst, M., van Zyl, C., de Melo Ghisi, G. L., Babu, A. S., Buckley, J., Serón, P., Turk-Adawi, K., & Derman, W.	Excluded	Title
Developing a conceptual framework to identify and classify sources of parental stress following pediatric concussion	Teel EF, Caron JG, Gagnon IJ.	Excluded	Title
Developing a couple typology: A qualitative study of couple dynamics around physical activity	Griesemer I, Phillips A, Khan C, et al.	Excluded	Title
Developing a Culturally Sensitive Lifestyle Behavior Change Program for Older Latinas	Schwingel A, Linares DE, Gálvez P, Adamson B, Aguayo L, Bobitt J, Castañeda Y, Sebastião E, Marquez DX.	Excluded	Title
Developing a Culturally Sensitive Lifestyle Behavior Change Program for Older Latinas.	Schwingel A, Linares DE, Gálvez P, Adamson B, Aguayo L, Bobitt J, Castañeda Y, Sebastião E, Marquez DX	Excluded	Title
Developing a framework for the implementation of recommendations for lifestyle factors for people with RMDs across Europe: assessment of current materials and implementation needs.	Rodríguez-Carrio J, Cavalli G, Gwinnutt J, Wieczorek M, Guillemin F, Verstappen SMM	Excluded	Title
Developing a framework for the implementation of recommendations for lifestyle factors for people with RMDs across Europe.	Rodríguez-Carrio J, Cavalli G, Gwinnutt J, Wieczorek M, Guillemin F, Verstappen SMM.	Excluded	Title
Developing a measure of behavior change in a program to help low-income parents prevent unhealthful weight gain in children.	Dickin KL, Lent M, Lu AH, Sequeira J, Dollahite JS	Excluded	Title
Developing a Physical Activity Intervention Strategy for Pregnant Women in Buffalo City Municipality, South Africa: A Study Protocol.	Okafor UB, Goon DT.	Excluded	Title
Developing a Primary Care-Focused Intervention to Engage Patients With Osteoarthritis in Physical Activity	Griesemer I, Vu MB, Callahan LF, Cleveland R, Golightly YM, Grimm K, Huffman K, Nelson AE, Rees J, Allen K	Excluded	Title
Developing a Psychological-Behavioral Intervention in Cardiac Patients Using the Multiphase Optimization Strategy: Lessons Learned From the Field	Huffman JC, Millstein RA, Celano CM, Healy BC, Park ER, Collins LM	Excluded	Title
Developing a research agenda for promoting physical activity in Brazil through environmental and policy change	Reis RS, Kelly CM, Parra DC, Barros M, Gomes G, Malta D, Schmid T, Brownson RC	Excluded	Title
Developing a strategic research framework for sport and exercise medicine.	Holtzhausen LJ, van Zyl GJ, Nel MM	Excluded	Title
Developing a strategic research framework for sport and exercise medicine.	Holtzhausen LJ, van Zyl GJ, Nel MM	Excluded	Title
Developing a strategic understanding of telehealth service adoption for COPD care management: A causal loop analysis of healthcare professionals	Gaveikaite V, Grundstrom C, Lourida K, Winter S, Priori R, Chouvarda I, Maglaveras N	Excluded	Title
Developing a strategic understanding of telehealth service adoption for COPD care management: A causal loop analysis of healthcare professionals.	Gaveikaite V, Grundstrom C, Lourida K, Winter S, Priori R, Chouvarda I, Maglaveras N	Excluded	Title
Developing ActivABLES for community-dwelling stroke survivors using the Medical Research Council framework for complex interventions	Olafsdottir SA, Jonsdottir H, Magnusson C, Caltenco H, Kytö M, Maye L, McGookin D, Bjartmarz I, Arnadottir SA, et al.	Excluded	Title
Developing an organizational capacity assessment tool and capacity-building package for the National Center for Prevention and Control of Noncommunicable Diseases in Iran	Bakhtiari A, Takian A, Ostovar A, Behzadifar M, Mohamadi E, Ramezani M	Excluded	Title
Developing and implementing 20-mph speed limits in Edinburgh and Belfast: mixed-methods study.	Jepson R, Baker G, Cleland C, Cope A, Craig N, Foster C, Hunter R, Kee F, Kelly MP, Kelly P, Milton K, Nightingale G, Turner K, Williams AJ, Woodcock J.	Excluded	Title
Developing and implementing 20-mph speed limits in Edinburgh and Belfast: mixed-methods study.	Jepson R, Smith D, Rutter H, Allmark P, Taylor M.	Excluded	Title
Developing and testing evidence-based weight management in Australian pharmacies: A Healthier Life Program	Um IS, Krass I, Armour C, Gill T, Chaar BB	Excluded	Title
Developing and testing intervention theory by incorporating a views synthesis into a qualitative comparative analysis of intervention effectiveness	Melendez-Torres GJ, Sutcliffe K, Burchett HED, Rees R, Thomas J	Excluded	Title
Developing and testing the usability, acceptability, and future implementation of the Whole Day Matters Tool and User Guide for primary care providers using think-aloud, near-live, and interview procedures.	Morgan TL, Pletch J, Faught E, Fortier MS, Gazendam MK, Howse K, Jain R, Lane KN, Maclaren K, McFadden T, Prorok JC, Weston ZJ, Tomasone JR.	Excluded	Title
Developing community-based physical activity interventions and recreational programming for children in rural and smaller urban centres	Ostermeier E, Gilliland J, Irwin JD, Seabrook JA, Tucker P	Excluded	Title
Developing community-based physical activity interventions and recreational programming for children in rural and smaller urban centres	Ostermeier E, Gilliland J, Irwin JD, Seabrook JA, Tucker P	Excluded	Title
Developing cue-behavior association for habit formation: A qualitative study to explore the role of avatar in hypertension.	Zhu Y, Long Y, Wei L, Zhang Y, Ma Z, Lee KP, Zhang L, Wang SJ	Excluded	Title
Developing culturally congruent weight maintenance programs for African American church members	Seale JP, Fifield J, Davis-Smith YM, Satterfield R, Thomas JG, Cole B, Atkinson MJ, Boltri JM	Excluded	Title
Developing culturally congruent weight maintenance programs for African American church members.	Seale JP, Fifield J, Davis-Smith YM, Satterfield R, Thomas JG, Cole B, Atkinson MJ, Boltri JM	Excluded	Abstract
Developing Interventions for Children's Exercise (DICE): a pilot evaluation of school-based exercise interventions for primary school children aged 7 to 8 years.	Hind K, Torgerson D, McKenna J, Ashby R, Daly-Smith A, Truscott J, MacKay H, Jennings A.	Excluded	Title
Developing Interventions for Children's Exercise (DICE): a pilot evaluation of school-based exercise interventions for primary school children aged 7 to 8 years.	Hind K, Torgerson D, McKenna J, Ashby R, Daly-Smith A, Truscott J, MacKay H, Jennings A	Excluded	Title
Developing Korean children's physical activity health literacy: Literate, Empowered, Active, Doer program (LEAD)	Baek S, Lee O	Excluded	Title
Developing parent involvement in a school-based child obesity prevention intervention: a qualitative study and process evaluation.	Kipping RR, Jago R, Lawlor DA.	Excluded	Title
Developing practice guidelines to integrate physical activity promotion as part of routine cancer care: A knowledge-to-action protocol	Doré I, Plante A, Bedrossian N, Montminy S, St-Onge K, St-Cyr J, Pomey MP, Charpentier D, Pettigrew L, Brisson I, Saad F, Tournoux F, Raynault MF, Mes-Masson AM, Gauvin L	Excluded	Title
Developing self-management education in coronary artery disease	Peterson JC, Link AR, Jobe JB, Winston GJ, Marina Klimasiewfski E, Allegrante JP	Excluded	Title
Developing the urban blue: Comparative health responses to blue and green urban open spaces in Germany.	Völker S, Kistemann T.	Excluded	Title
Developing the urban blue: Comparative health responses to blue and green urban open spaces in Germany.	Völker S, Kistemann T	Excluded	Title
Development and Delivery of an Integrated Digital Health Care Approach for Children With Juvenile Idiopathic Arthritis: Usability Study	Butler S, Sculley D, Santos D, Gironès X, Singh-Grewal D, Coda A	Excluded	Title
Development and Evaluation of a Community Health Program to Promote Physical Activity Among Vulnerable Community-Dwelling Older Adults: Protocol for a Prospective Cohort Study.	Auerswald T, Zwingmann K, Schlesinger T, Müller K	Excluded	Title
Development and Evaluation of a Computer-Based, Self-Management Tool for People Recently Diagnosed with Type 2 Diabetes	Booth AO, Lowis C, Hunter SJ, Dean M, Cardwell CR, McKinley MC	Excluded	Title
Development and evaluation of DiabeText, a personalized mHealth intervention to support medication adherence and lifestyle change behaviour in patients with type 2 diabetes in Spain: A mixed-methods phase II pragmatic randomized controlled clinical trial	Zamanillo-Campos R, Fiol-deRoque MA, Serrano-Ripoll MJ, Mira-Martínez S, Ricci-Cabello I	Excluded	Title
Development and evaluation of the health belief model scale for exercise.	Wu S, Feng X, Sun X	Excluded	Title
Development and evaluation of the health belief model scale for exercise.	Wu S, Feng X, Sun X	Excluded	Title
Development and evaluation of the health belief model scale for exercise.	Wu S, Feng X, Sun X	Excluded	Title
Development and evaluation of the IPLAY program: A protocol for a mixed-methods feasibility study targeting newcomer youth	Kwan MYW, Kandasamy S, Graham JD, Konopaki J, Brown DMY	Excluded	Title
Development and evaluation of two web-based interventions for the promotion of physical activity in older adults: study protocol for a community-based controlled intervention trial.	Muellmann S, Bragina I, Voelcker-Rehage C, Rost E, Lippke S, Meyer J, et al.	Excluded	Title
Development and feasibility of a brief Zero-time Exercise intervention to reduce sedentary behaviour and enhance physical activity: A pilot trial.	Lai A, Stewart S, Wan A, Thomas C, Tse J, Ho D, Chan S, Lam TH	Excluded	Title
Development and feasibility of a mindfulness-based dance/movement therapy intervention for chronic low back pain.	Shim M, Gaydos M, Goldstein-Levitas N, Musalo N, Prakash N, Bradt J, Zhang F, Wenger S, Gonzalez A.	Excluded	Title
Development and feasibility of a mindfulness-based dance/movement therapy intervention for chronic low back pain.	Shim M, Gaydos M, Goldstein-Levitas N, Musalo N, Prakash N, Bradt J, Zhang F, Wenger S, Gonzalez A.	Excluded	Title
Development and feasibility of a mobile phone application designed to support physically inactive employees to increase walking.	Nicholas JC, Ntoumanis N, Smith BJ, Quested E, Stamatakis E, Thøgersen-Ntoumani C.	Excluded	Title
Development and feasibility of a mobile phone application designed to support physically inactive employees to increase walking.	Nicholas JC, Ntoumanis N, Smith BJ, Quested E, Stamatakis E, Thøgersen-Ntoumani C	Excluded	Title
Development and feasibility study of very brief interventions for physical activity in primary care.	Pears S, Morton K, Bijker M, Sutton S, Hardeman W; VBI Programme Team.	Excluded	Title
Development and feasibility testing of a physical activity intervention for youth with anxiety and depression: a study protocol	Kodal A, Muirhead F, Reilly JJ, Wergeland GJH, Thorsen PJB, Bovim LP, Elgen IB	Excluded	Title
Development and feasibility testing of a time-restricted eating intervention	Hoosen F, Pico ML, Goedecke JH, Dave JA, Quist JS, Færch K, Grunnet LG, de Villiers A, Aagaard-Hansen J, Mendham AE	Excluded	Title
Development and Modification of a Mobile Health Program to Promote Postpartum Weight Loss in Women at Elevated Risk for Cardiometabolic Disease: Single-Arm Pilot Study	Nicklas JM, Leiferman JA, Lockhart S, Daly KM, Bull SS, Barbour LA	Excluded	Title
Development and primary validation of the School Health Assessment Tool for Primary Schools (SHAT-PS)	Kazemitabar M, Garcia D, Chukwuorji JC, Sanmartín R, Lucchese F, Khoshnood K, Cloninger KM	Excluded	Title
Development and process evaluation of an internet-based physical activity behaviour change program.	Steele R, Mummery KW, Dwyer T.	Excluded	Title
Development and proposed evaluation of an eHealth learning tool for undergraduate university students in Ireland	Darker CD, Moore E, Flynn E, O'Neill M, Doherty L, et al.	Excluded	Title
Development and psychometric testing of the 'barriers to physical activity during pregnancy scale' (BPAPS).	Amiri-Farahani L, Ahmadi K, Hasanpoor-Azghady SB, Pezaro S	Excluded	Title
Development and usability testing of a technology-based intervention for promoting physical activity among post-treatment cancer survivors (WExercise) using the multi-process action control framework.	Cheung DST, Kwok TWH, Liu S, Rhodes RE, Chiang CL, Lin CC.	Excluded	Title
Development and usability testing of an internet intervention to increase physical activity in overweight adolescents	Riiser K, Løndal K, Ommundsen Y, Sundar T, Helseth S	Excluded	Title
Development and Validation of a Daily Pain Catastrophizing Scale	Darnall BD, Sturgeon JA, Cook KF, Taub CJ, Roy A, Burns JW, Sullivan M, Mackey SC	Excluded	Title
Development and validation of a healthy diet and physical activity tool based on health action process approach among patients undergone bariatric surgery	Maghsoodlo M, Shakibazadeh E, Mokhtary Z, Barzin M, Yaseri M, Salimi Y	Excluded	Title
Development and validation of a questionnaire assessing volitional competencies to enhance the performance of physical activities in chronic low back pain patients	Mathy C, Broonen JP, Henrotin Y, Marty M, Legout V, Genevay S, Duplan B, Bazin T, Laroche F, Savarieau B, Cedraschi C; Communication Group of the Spine Section of the French Society of Rheumatology	Excluded	Title
Development and Validation of a Tool to Assess the Physical and Social Environment Associated with Physical Activity Among Adults in Sri Lanka	De Silva Weliange SH, Fernando D, Gunatilake J.	Excluded	Title
Development and validation of a tool to assess the physical and social environment associated with physical activity among adults in Sri Lanka.	De Silva Weliange SH, Fernando D, Gunatilake J	Excluded	Title
Development and validation of a Weight Literacy Scale in English and Spanish.	Wang ML, Little TV, Frisard C, Borg A, Lemon SC, Rosal MC.	Excluded	Title
Development and Validation of Physical Activity-Specific Rumination Scale for Children Through UK Children's Voice	Ling FCM, Simmons J, Horton M	Excluded	Title
Development and Validation of the Athlete Fear Avoidance Questionnaire.	Dover G, Amar V.	Excluded	Title
Development and Validation of the Athlete Fear Avoidance Questionnaire.	Dover G, Amar V.	Excluded	Title
Development and validation of the Lifestyle Self-Efficacy Scale for Latinos with Diabetes (LSESLD)	Wang ML, Lemon SC, Welch G, Rosal MC	Excluded	Title
Development and validation of the theory of planned behavior questionnaire in physical activity	Tirado González S, Neipp López MC, Quiles Marcos Y, Rodríguez-Marín J	Excluded	Title
Development of a behaviour change workplace-based intervention to improve nurses' eating and physical activity	Power BT, Kiezebrink K, Allan JL, Campbell MK	Excluded	Title
Development of a clinical trials version of the Impact of Weight on Quality of Life-Lite questionnaire (IWQOL-Lite Clinical Trials Version): results from two qualitative studies.	Kolotkin RL, Ervin CM, Meincke HH, Højbjerre L, Fehnel SE	Excluded	Title
Development of a clinical trials version of the Impact of Weight on Quality of Life-Lite questionnaire (IWQOL-Lite Clinical Trials Version): results from two qualitative studies.	Kolotkin RL, Ervin CM, Meincke HH, Højbjerre L, Fehnel SE	Excluded	Title
Development of a crowdsourcing- and gamification-based mobile application to collect epidemiological information and promote healthy lifestyles in Mexico	Mendoza K, Villalobos-Daniel VE, Jáuregui A, Valero-Morales I, Hernández-Alcaraz C, Zacarías-Alejandro N, Alarcon-Guevara RO, Barquera S	Excluded	Title
Development of a culturally relevant physical activity intervention for Navajo cancer survivors	de Heer HD, Bea J, Kinslow B, Thuraisingam R, Valdez L, Yazzie E, Schwartz AL	Excluded	Title
Development of a culturally relevant physical activity intervention for Navajo cancer survivors	de Heer HD, Bea J, Kinslow B, Thuraisingam R, Valdez L, Yazzie E, Schwartz AL	Excluded	Title
Development of a Digital Lifestyle Modification Intervention for Use after Transient Ischaemic Attack or Minor Stroke: A Person-Based Approach.	Heron N, O'Connor SR, Kee F, Thompson DR, Anderson N, Cutting D, Cupples ME, Donnelly M.	Excluded	Title
Development of a Digital Lifestyle Modification Intervention for Use after Transient Ischaemic Attack or Minor Stroke: A Person-Based Approach.	Heron N, O'Connor SR, Kee F, Thompson DR, Anderson N, Cutting D, Cupples ME, Donnelly M	Excluded	Title
Development of a Digital Lifestyle Modification Intervention for Use after Transient Ischaemic Attack or Minor Stroke: A Person-Based Approach.	Heron N, O'Connor SR, Kee F, Thompson DR, Anderson N, Cutting D, Cupples ME, Donnelly M	Excluded	Title
Development of a Family-Based Nutrition Program Rooted in Food Parenting Literature.	Chiong R, Gray VB, Roy R	Excluded	Title
Development of a Framework for Scaling Up Community-Based Health Promotion: A Best Fit Framework Synthesis.	Weber P, Birkholz L, Kohler S, Helsper N, Dippon L, Ruetten A, Pfeifer K, Semrau J.	Excluded	Title
Development of a grid for characterizing structures offering adapted physical activity programs for people who have had cancer	Terrier A, Lion A, Orezzoli A, Labrosse H, Fervers B, Berthouze S, Carretier J	Excluded	Title
Development of a group structured education programme to support safe exercise in people with Type 1 diabetes: the EXTOD education programme	Narendran P, Greenfield S, Troughton J, Doherty Y, Quann N, Thompson C, Litchfield I, Andrews RC; EXTOD Education Programme Development Team	Excluded	Title
Development of a hybrid sleep and physical activity improvement intervention for adults with osteoarthritis-related pain and sleep disturbance: a focus group study with potential users.	Whibley D, Stelfox K, Henry AL, Tang NK, Kratz AL.	Excluded	Title
Development of a logic model for a physical activity-based employee wellness program for mass transit workers	Das BM, Petruzzello SJ, Ryan KE	Excluded	Title
Development of a mobile phone app to maintain physical activity in African American men: MobileMen.	Newton RL Jr, Carter L, St Romain J, Jerrod T, Griffith DM, Myers V	Excluded	Title
Development of a multigenerational digital lifestyle intervention for women cancer survivors and their families.	St George SM, Noriega Esquives B, Agosto Y, Kobayashi M, Leite R, Vanegas D, Perez AT, Calfa C, Schlumbrecht M, Slingerland J, Penedo FJ.	Excluded	Title
Development of a Patient-Oriented Intervention to Support Patient-Provider Conversations about Unnecessary Lower Back Pain	Madani Larijani M, Dumba C, Thiessen H, Palen A, Carr T, et al.	Excluded	Title
Development of a Personalized Shared Decision-Making Tool for Knee Osteoarthritis and User-Testing with African American and Latina Women	Jones LC, Maurer AM, Parks ML, Noble PC, Harwell C, Harrington M, Bay KG, Nelson CL, O'Connor MI.	Excluded	Title
Development of a physical activity counseling intervention for people with chronic respiratory disease based on the health action process approach.	Tappan RS, Ettinger JR, Mahon D, Mroz SE, Hall W, Maajid E, Stratton C, Zynda DT, Conroy DE, Danilovich M	Excluded	Title
Development of a Self-Determination Theory-Based Physical Activity Intervention for Aged Care Workers: Protocol for the Activity for Well-being Program	Lock M, Post D, Dollman J, Parfitt G	Excluded	Title
Development of a Tailored Behavioral Weight Loss Program for Veterans With PTSD (MOVE!+UP): A Mixed-Methods Uncontrolled Iterative Pilot Study	Hoerster KD, Tanksley L, Simpson T, Saelens BE, Unützer J, Black M, Greene P, Sulayman N, Reiber G, Nelson K	Excluded	Title
Development of a tailored intervention targeting sedentary behavior and physical activity in people with stroke and diabetes: A qualitative study using a co-creation framework	Bodilsen SS, Aadahl M, Wienecke T, Thomsen TH	Excluded	Title
Development of a therapeutic education program for prostate cancer patients undergoing new generation hormone therapy	Cuenant A, Eglin I, Ferreira V, Houédé N	Excluded	Title
Development of a Tool to Increase Physical Activity among People at Risk for Diabetes in Low-Resourced Communities in Cape Town.	Hill J, Lavigne Delville C, Auorousseau AM, Jonathan D, Peer N, Oldenburg B, Kengne AP	Excluded	Title
Development of a universal approach to increase physical activity among adolescents: the GoActive intervention	Corder K, Schiff A, Kesten JM, van Sluijs EM	Excluded	Title
Development of a Web App to Enhance Physical Activity in People With Cystic Fibrosis: Co-Design and Acceptability Evaluation by Patients and Health Professionals.	Ladune R, Hayotte M, Vuillemin A, d'Arripe-Longueville F	Excluded	Title
Development of a web-based and mobile app to support physical activity in individuals with rheumatoid arthritis: results from the second step of a co-design process	Revenäs Å, Opava CH, Martin C, Demmelmaier I, Keller C, Åsenlöf P	Excluded	Title
Development of a Web-Based Tool Built From Pharmacy Claims Data to Assess Adherence to Respiratory Medications	Yousif A, Peláez S, Lemière C, Forget A, Dalal C, Turcotte MK, Beauchesne MF, Blais L.	Excluded	Title
Development of an educational intervention to promote healthy eating and physical activity in Mexican school-age children.	Amaya-Castellanos C, Shamah-Levy T, Escalante-Izeta E, Morales-Ruán Mdel C, Jiménez-Aguilar A, Salazar-Coronel A, Uribe-Carvajal R, Amaya-Castellanos A	Excluded	Title
Development of an Educational Program for Non-Professional Soccer Coaches in Charge of Community-Based Soccer in Men with Prostate Cancer: a Qualitative Study	Bjerre ED, Leth M, Hammer NM, Midtgaard J	Excluded	Title
Development of an exercise intervention for the prevention of musculoskeletal shoulder problems after breast cancer treatment: the prevention of shoulder problems trial (UK PROSPER)	Richmond H, Lait C, Srikesavan C, Williamson E, Moser J, Newman M, Betteley L, Fordham B, Rees S, Lamb SE, Bruce J; PROSPER Study Group	Excluded	Title
Development of an mHealth Intervention (iSTEP) to Promote Physical Activity among People Living with HIV	Montoya JL, Wing D, Knight A, Moore DJ, Henry BL	Excluded	Title
Development of Brief Child Nutrition and Physical Activity Screening Questions for Electronic Health Record Use	Sullivan MH, Sommer EC, Schlundt D, Shinall JB, Haws KL, Bonnet KR, Burgess LE, Po'e EK, Barkin SL	Excluded	Title
Development of Culinary and Self-Care Programs in Diverse Settings: Theoretical Considerations and Available Evidence.	Munroe D, Moore MA, Bonnet JP, Rastorguieva K, Mascaro JS, Craighead LW, Haack CI, Quave CL, Bergquist SH.	Excluded	Title
Development of Culinary and Self-Care Programs in Diverse Settings: Theoretical Considerations and Available Evidence.	Munroe D, Moore MA, Bonnet JP, Rastorguieva K, Mascaro JS, Craighead LW, Haack CI, Quave CL, Bergquist SH	Excluded	Title
Development of Measures of Perceived Neighborhood Environmental Attributes Influencing, and Perceived Barriers to Engagement in, Healthy Behaviors for Older Chinese Immigrants to Australia	Cerin E, Yin S, Choi WK, Ngan W, Tham R, Barnett A	Excluded	Title
Development of mobile health-based interventions to promote physical activity in patients with head and neck cancer: a qualitative study.	Ning, Y., Dong, Z., Jia, Z., Zhao, W., Ding, Y., Wang, Q., Zhu, R., & Han, S.	Excluded	Title
Development of mobile health-based interventions to promote physical activity in patients with head and neck cancer: a qualitative study.	Ning Y, Dong Z, Jia Z, Zhao W, Ding Y, Wang Q, Zhu R, Han S	Excluded	Title
Development of smartphone applications for nutrition and physical activity behavior change	Hebden L, Cook A, van der Ploeg HP, Allman-Farinelli M	Excluded	Title
Development of the GREEN (Garden Resources, Education, and Environment Nexus) Tool: An Evidence-Based Model for School Garden Integration	Burt KG, Koch P, Contento I	Excluded	Title
Development of the intelligent knee osteoarthritis lifestyle app: a person-based approach	Stevenson RDM, Chowdhury EA, Inza VB, Western MJ, Walsh NE, Jones SL, Bilzon JLJ	Excluded	Title
Development of the PROMIS Pediatric Physical Activity Item Banks	Tucker CA, Bevans KB, Becker BD, Teneralli R, Forrest CB	Excluded	Title
Development of the Pulmonary Hypertension Functional Classification Self-Report: a patient version adapted from the World Health Organization Functional Classification measure.	Highland KB, Crawford R, Classi P, Morrison R, Doward L, Nelsen AC, Castillo H, Mathai SC, DuBrock HM	Excluded	Title
Development, explanation, and presentation of the Physical Literacy Interventions Reporting Template (PLIRT)	Carl J, Barratt J, Arbour-Nicitopoulos KP, Barnett LM, Dudley DA, Holler P, Keegan R, Kwan M, Scurati R, Sum RK, Wainwright N, Cairney J	Excluded	Title
Development, implementation and evaluation of the 'BELIEVE' program for improving physical activity among women: a mixed method action research study.	Amiri-Farahani L, Parvizy S, Mohammadi E, Asadi-Lari M, Taghizadeh Z, Pezaro S	Excluded	Title
Development, implementation and evaluation of the online Movement, Interaction and Nutrition for Greater Lifestyles in the Elderly (MINGLE) program: The protocol for a pilot trial.	Tang D, Macniven R, Bender N, Jones C, Gopinath B	Excluded	Title
Development, implementation and usefulness of an intervention to support psychological resilience during the COVID-19 pandemic: a study from a Swedish hospital based on interviews, documents and a survey.	Taxén M, Tolf S, Appelbom S, Sjöström-Bujacz A, Baresso N, Herber K, Johansson A, Keita M, Ramstedt L, Bringby AW, Stenfors T, Mazzocato P	Excluded	Title
Development, Validation, and Interpretation of the PROMIS Itch Questionnaire	Silverberg JI, Lai JS, Kantor RW, Dalal P, Hickey C, Shaunfield S, Kaiser K, Correia H, Cella D	Excluded	Title
Device-Based Movement Behaviors, Executive Function, and Academic Skills among African American Children with ADHD and Disruptive Behavior Disorders	Santiago-Rodríguez ME, Ramer JD, Marquez DX, Frazier SL, Davis CL, Bustamante EE.	Excluded	Title
Device-Based Movement Behaviors, Executive Function, and Academic Skills among African American Children with ADHD and Disruptive Behavior Disorders.	Santiago-Rodríguez ME, Ramer JD, Marquez DX, Frazier SL, Davis CL, Bustamante EE	Excluded	Title
Diabetes doesn't matter as long as we're keeping traditions alive': Exploring knowledge and awareness of Type 2 diabetes among young Punjabi Sikhs	Sidhu T, Lemetyinen H, Edge D	Excluded	Title
Diabetes Educators' Insights Regarding Connecting Mobile Phone- and Wearable Tracker-Collected Self-Monitoring Information to a Nationally-Used Electronic Health Record System for Diabetes Education: Descriptive Qualitative Study.	Wang J, Chu CF, Li C, Hayes L, Siminerio L	Excluded	Title
Diabetes in South Asians: Uncovering Novel Risk Factors With Longitudinal Epidemiologic Data: Kelly West Award Lecture 2023	Kanaya AM	Excluded	Title
Diabetes Prevention Education Program in a population with pre-diabetes in Nepal: a study protocol of a cluster randomised controlled trial (DiPEP)	Shakya P, Shrestha A, Karmacharya BM, Shrestha A, Kulseng BE, Skovlund E, Sen A	Excluded	Title
Diabetes prevention interventions for women after gestational diabetes mellitus: an overview of reviews.	Hedeager Momsen AM, Høtoft D, Ørtenblad L, Friis Lauszus F, Krogh RHA, Lynggaard V, Juel Christiansen J, Terkildsen Maindal H, Vinther Nielsen C	Excluded	Title
Diabetes-related distress and its associated factors among patients with type 2 diabetes mellitus in China	Zhou H, Zhu J, Liu L, Li F, Fish AF, Chen T, Lou Q	Excluded	Title
Diagnosis of diabetes mellitus and living with a chronic condition: participatory study	Silva JAD, Souza ECF, Echazú Böschemeier AG, Costa CCMD, Bezerra HS, Feitosa EELC	Excluded	Title
Dichotomy of lay people and health professionals perception of physical activity is a challenge for activity education and promotion within primary health care - a qualitative study	Cianciara D, Sugay L, Lewtak K, Urban E, Piotrowicz M, Gajewska M, Cuchí P	Excluded	Title
Diet and exercise advice and referrals for cancer survivors: an integrative review of medical and nursing perspectives	Joseph R, Hart NH, Bradford N, Agbejule OA, Koczwara B, Chan A, Wallen MP, Chan RJ	Excluded	Title
Diet and physical activity after liver transplant: A qualitative study of barriers and facilitators to following advice	Spillman LN, Melville-Claxton A, Gatiss GA, Fernandez N, Madden AM	Excluded	Title
Diet and physical activity for children's health: a qualitative study of Nepalese mothers' perceptions	Oli N, Vaidya A, Subedi M, et al.	Excluded	Title
Diet and Physical Activity Intervention Strategies for College Students	Martinez YTS, Harmon BE, Nigg CR, Bantum EO, Strayhorn S	Excluded	Title
Diet, physical activity, and emotional health: what works, what doesn't, and why we need integrated solutions for total worker health	Syed IUB	Excluded	Title
Diet, physical activity, and emotional health: what works, what doesn't, and why we need integrated solutions for total worker health.	Syed IUB	Excluded	Title
Dietary Changes, Motivators, and Barriers Affecting Diet and Physical Activity among Overweight and Obese: A Mixed Methods Approach.	Helland MH, Nordbotten GL	Excluded	Title
Dietary experiences and support needs of women who gain weight following chemotherapy for breast cancer	Kwok A, Palermo C, Boltong A	Excluded	Title
Dietary Intake and Health Status of Elderly Patients With Type 2 Diabetes Mellitus: Cross-sectional Study Using a Mobile App in Primary Care	Coleone JD, Bellei EA, Roman MK, Kirsten VR, De Marchi ACB	Excluded	Title
Dietary intake of people with severe mental illness: systematic review and meta-analysis.	Teasdale SB, Ward PB, Samaras K, Firth J, Stubbs B, Tripodi E, Burrows TL.	Excluded	Title
Dietary intake reports fidelity--fact or fiction?	Suchanek P, Poledne R, Hubacek JA	Excluded	Title
Dietary intake, physical activity and sedentary behavior and association with BMI during the transition to parenthood: a prospective dyadic study	Versele V, Stas L, Aerenhouts D, Deliens T, Matthys C, Gucciardo L, Devlieger R, Clarys P, Bogaerts A	Excluded	Title
Dietary intakes and familial correlates of overweight/obesity: a four-cities study in India	Gulati S, Misra A, Colles SL, Kondal D, Gupta N, Goel K, Bansal S, Mishra M, Madkaikar V, Bhardwaj S	Excluded	Title
Dietary practices, physical activity and social determinants of non-communicable diseases in Nepal: A systemic analysis.	Sharma S, Matheson A, Lambrick D, Faulkner J, Lounsbury DW, Vaidya A, Page R	Excluded	Title
Dietary practices, physical activity and social determinants of non-communicable diseases in Nepal: A systemic analysis.	Sharma S, Matheson A, Lambrick D, Faulkner J, Lounsbury DW, Vaidya A, Page R	Excluded	Title
Dietary Restrictions and Depressive Symptoms: Longitudinal Results from the Constances Cohort	Matta J, Hoertel N, Airagnes G, Czernichow S, Kesse-Guyot E, Limosin F, Goldberg M, Zins M, Lemogne C	Excluded	Title
Dietary risk factors for urolithiasis in Korea: A case-control pilot study.	Ryu HY, Lee YK, Park J, Son H, Cho SY	Excluded	Title
Dietary self-management practices among persons with T2DM: An exploratory qualitative study from western-coast of India.	Matpady P, Maiya AG, Saraswat PP, Mayya SS, Pai MS, S AD, Umakanth S	Excluded	Title
Dietary supplements and body management of practicers of physical activity in gyms	Silva AC, Lüdorf SMA	Excluded	Title
Dietary, physical activity, and weight management interventions among active-duty military personnel: a systematic review	Malkawi AM, Meertens RM, Kremers SPJ, Sleddens EFC	Excluded	Title
Differences in individual empowerment outcomes of socially disadvantaged women: effects of mode of participation and structural changes in a physical activity promotion program	Röger U, Rütten A, Frahsa A, Abu-Omar K, Morgan A	Excluded	Title
Differences in infant feeding practices between Chinese-born and Australian-born mothers living in Australia: a cross-sectional study	Bolton KA, Kremer P, Hesketh KD, Laws R, Kuswara K, Campbell KJ	Excluded	Title
Differences in Macronutrient Selections in Users and Nonusers of an Oral Contraceptive	Eck LH, Bennett AG, Egan BM, Ray JW, Mitchell CO, Smith MA, Klesges RC.	Excluded	Title
Differences in Macronutrient Selections in Users and Nonusers of an Oral Contraceptive	Eck LH, Bennett AG, Egan BM, Ray JW, Mitchell CO, Smith MA, Klesges RC.	Excluded	Title
Differences in perceived causes of childhood obesity between migrant and local communities in China: A qualitative study	Li B, Lin R, Liu W, Chen J, Liu W, Cheng K, Pallan M, Adab P, Jones L	Excluded	Title
Differences in Technical Development and Playing Space in Three UEFA Champions Leagues	Amatria M, Maneiro R, Casal CA, Papadopoulou S, Sarmento H, Ardá A, Iglesias X, Losada JL	Excluded	Title
Different experiences of weight management and physical activity during pregnancy - a qualitative study of women and healthcare professionals in Australia	Knight-Agarwal C, Minehan M, Cockburn B, Cashel S, Takito MY	Excluded	Title
Different timing of changes in mitochondrial functions following endurance training.	Daussin FN, Rasseneur L, Bouitbir J, Charles AL, Dufour SP, Geny B, Burelle Y, Richard R.	Excluded	Title
Differential Impact and Heterogeneous Needs: A Peer-Led Training Program for Improving Chronic Patients' Health Status and Health Behaviors	Danet Danet A, Prieto Rodríguez MÁ, Toro Cárdenas SM, Garrido Peña F, Escudero Carretero MJ, March Cerdà JC.	Excluded	Title
Differential impact and heterogeneous needs. A peer-led training program for improving chronic patients' health status and health behaviors.	Danet Danet A, Prieto Rodríguez MÁ, Toro Cárdenas SM, Garrido Peña F, Escudero Carretero MJ, March Cerdà JC	Excluded	Title
Digital and Mobile Technologies to Promote Physical Health Behavior Change and Provide Psychological Support for Patients Undergoing Elective Surgery: Meta-Ethnography and Systematic Review	Robinson A, Oksuz U, Slight R, Slight S, Husband A	Excluded	Title
Digital interventions for healthy ageing and cognitive health in older adults: a systematic review of mixed method studies and meta-analysis	Tsai YI, Beh J, Ganderton C, Pranata A	Excluded	Title
Digital interventions for hypertension and asthma to support patient self-management in primary care: the DIPSS research programme including two RCTs [Internet].	Yardley L, Morton K, Greenwell K, Stuart B, Rice C, Bradbury K, Ainsworth B, Band R, Murray E, Mair F, May C, Michie S, Richards-Hall S, Smith P, Bruton A, Raftery J, Zhu S, Thomas M, McManus RJ, Little P.	Excluded	Title
Digital interventions for hypertension and asthma to support patient self-management in primary care: the DIPSS research programme including two RCTs [Internet].	Yardley L, Morton K, Greenwell K, Stuart B, Rice C, Bradbury K, Ainsworth B, Band R, Murray E, Mair F, May C, Michie S, Richards-Hall S, Smith P, Bruton A, Raftery J, Zhu S, Thomas M, McManus RJ, Little P.	Excluded	Title
Digital motor intervention effects on motor performance of individuals with developmental disabilities: a systematic review	Corey J, Tsai JM, Mhadeshwar A, Srinivasan S, Bhat A	Excluded	Title
Digital music and movement intervention to improve health and wellbeing in older adults in care homes: a pilot mixed methods study.	De Nys L, Oyebola EF, Connelly J, Ryde GC, Whittaker AC.	Excluded	Title
Digital technology to facilitate Proactive Assessment of Obesity Risk during Infancy (ProAsk): a feasibility study	Redsell SA, Rose J, Weng S, Ablewhite J, Swift JA, Siriwardena AN, Nathan D, Wharrad HJ, Atkinson P, Watson V, McMaster F, Lakshman R, Glazebrook C	Excluded	Title
Digitizing Survivorship Care Plans Through the POST-Treatment Health Outcomes of Cancer Survivors (POSTHOC) Mobile App: Protocol for a Phase II Randomized Controlled Trial.	Chung KH, Youngblood SM, Clingan CL, Deighton DC, Jump VA, Manuweera T, McGeorge NM, Renn CL, Rosenblatt PY, Winder AT, Zhu S, Kleckner IR, Kleckner AS.	Excluded	Title
Dimensions of the diet-exercise relationship in later life: A qualitative study.	Pettigrew S, Jongenelis MI, Talati Z, et al.	Excluded	Title
Disability, sport and men's narratives of health: a qualitative study.	Smith B.	Excluded	Title
Disability, sport and men's narratives of health: a qualitative study.	Smith B.	Excluded	Title
Disability, sport, and men's narratives of health	Smith B.	Excluded	Title
Disappointment and frustration, but long-term satisfaction: patient experiences undergoing treatment for a chronic Achilles tendon rupture-a qualitative study	Nordenholm A, Nilsson N, Krupic F, Hamrin Senorski E, Nilsson Helander K, Westin O, Karlsson J	Excluded	Title
[truncated: 4,866 more rows]

## Sheet: Sheet2
Authors	Author Full Names	Article Title	Source Title	Abstract	DOI Link
[truncated: 61 more rows]
